# Supplementary material for: Harnessing Plant-Derived Terpenoids for Novel Approaches in Combating Bacterial and Parasite Infections in Veterinary and Agricultural Settings
Source: Curr Microbiol. 2025 Feb 12;82(4):134. doi: 10.1007/s00284-025-04113-4 (PMC11821797; doi:10.1007/s00284-025-04113-4)
Supplement: Supplementary file 2 — Supplementary file2 (XLSX 116 KB) [file 284_2025_4113_MOESM2_ESM.xlsx]

## Sheet: Gram Positive
Terpene	Microbe genus	Microbe species	Experimental method	Inhibition method	Inhibition conc.	units	Reference
(-)-Borneol	Staphylococcus	S. aureus	ADM	MIC	1500	ppm	Griffin et al. 1999				MID	Minimum inhibition dilution	DDM	Disk diffusion method	MTP	Microtiter plate biofilm assay
	Bacillus	B. cereus	BMD, TKC, SEM	MIC, MBC	0.12	mg/ml	Guimaraes et al. 2019				MIC	Minimum inhibition conc.	BMD	Broth microdilution assay	IML	intracellular material leakage
	Staphylococcus	S. aureus	BMD, TKC, SEM	MIC, MBC	0.03	mg/ml	Guimaraes et al. 2019				MBC	Minium Bactericidal conc.	ADM	Agar diffusion method	BLA	bacterial lysis assay
	Bifidobacterium	B. longum	BMD (Resazurin)	MIC	-	mg/ml	Ngan et al. 2012				IC50	Half-maximal inhibitory conc.	TKC	Time-kill curve	RAPD-PCR	Random amplified polymorphic DNA-PCR
	Clostridioides	C. difficile	BMD (Resazurin)	MIC	-	mg/ml	Ngan et al. 2012				ZOI	Zone of inhibition	SEM	Scanning electron microscopy	PAE	post antibiotic effect
	Clostridium	C. paraputrificum	BMD (Resazurin)	MIC	-	mg/ml	Ngan et al. 2012				CFU/mL	Log reduction by viable cell count
	Clostridium	C. perfringens	BMD (Resazurin)	MIC	-	mg/ml	Ngan et al. 2012				FIC	Fractional inhibitory conc.
	Staphylococcus	S. aureus	BMD (Resazurin)	MIC	-	mg/ml	Ngan et al. 2012
(-)-Carveol	Staphylococcus	S. aureus	ADM	MIC	3000	ppm	Griffin et al. 1999
(-)-Carvone	Staphylococcus	S. aureus	ADM	MIC	5600	ppm	Griffin et al. 1999
(-)-Citronellal	Bifidobacterium	B. longum	BMD (Resazurin)	MIC	-	mg/ml	Ngan et al. 2012
	Clostridioides	C. difficile	BMD (Resazurin)	MIC	-	mg/ml	Ngan et al. 2012
	Clostridium	C. paraputrificum	BMD (Resazurin)	MIC	-	mg/ml	Ngan et al. 2012
	Clostridium	C. perfringens	BMD (Resazurin)	MIC	-	mg/ml	Ngan et al. 2012
	Staphylococcus	S. aureus	BMD (Resazurin)	MIC	-	mg/ml	Ngan et al. 2012
(-)-Fenchone	Staphylococcus	S. aureus	ADM	MIC	18600	ppm	Griffin et al. 1999
(-)-Limonene	Staphylococcus	S. aureus	ADM	MIC	16500	ppm	Griffin et al. 1999
	Bacillus	B. subtilis	ADM	ZOI	-	mm	Onawunmi et al., 1992
	Staphylococcus	S. aureus	ADM	ZOI	-	mm	Onawunmi et al., 1992
	Bacillus	B. cereus		ZOI	3	mg/ml	Vuuren et al. 2007
	Enterococcus	E. faecalis		ZOI	27	mg/ml	Vuuren et al. 2007
	Staphylococcus	S. aureus		ZOI	13	mg/ml	Vuuren et al. 2007
(-)-Menthol	Staphylococcus	S. aureus	ADM	MIC	1000	ppm	Griffin et al. 1999
(-)-Menthone	Staphylococcus	S. aureus	ADM	MIC	17500	ppm	Griffin et al. 1999
(-)-Mertenal	Bifidobacterium	B. longum	BMD (Resazurin)	MIC	-	mg/ml	Ngan et al. 2012
	Clostridioides	C. difficile	BMD (Resazurin)	MIC	-	mg/ml	Ngan et al. 2012
	Clostridium	C. paraputrificum	BMD (Resazurin)	MIC	-	mg/ml	Ngan et al. 2012
	Clostridium	C. perfringens	BMD (Resazurin)	MIC	-	mg/ml	Ngan et al. 2012
	Staphylococcus	S. aureus	BMD (Resazurin)	MIC	-	mg/ml	Ngan et al. 2012
(-)-Myrtanol	Bifidobacterium	B. longum	BMD (Resazurin)	MIC	-	mg/ml	Ngan et al. 2012
	Clostridioides	C. difficile	BMD (Resazurin)	MIC	-	mg/ml	Ngan et al. 2012
	Clostridium	C. paraputrificum	BMD (Resazurin)	MIC	-	mg/ml	Ngan et al. 2012
	Clostridium	C. perfringens	BMD (Resazurin)	MIC	-	mg/ml	Ngan et al. 2012
	Staphylococcus	S. aureus	BMD (Resazurin)	MIC	-	mg/ml	Ngan et al. 2012
(-)-Myrtenol	Bifidobacterium	B. longum	BMD (Resazurin)	MIC	-	mg/ml	Ngan et al. 2012
	Clostridioides	C. difficile	BMD (Resazurin)	MIC	-	mg/ml	Ngan et al. 2012
	Clostridium	C. paraputrificum	BMD (Resazurin)	MIC	-	mg/ml	Ngan et al. 2012
	Clostridium	C. perfringens	BMD (Resazurin)	MIC	-	mg/ml	Ngan et al. 2012
	Staphylococcus	S. aureus	BMD (Resazurin)	MIC	-	mg/ml	Ngan et al. 2012
(-)-Perilla alcohol	Staphylococcus	S. aureus	ADM	MIC	960	ppm	Griffin et al. 1999
	Bifidobacterium	B. longum	BMD (Resazurin)	MIC	-	mg/ml	Ngan et al. 2012
	Clostridioides	C. difficile	BMD (Resazurin)	MIC	-	mg/ml	Ngan et al. 2012
	Clostridium	C. paraputrificum	BMD (Resazurin)	MIC	-	mg/ml	Ngan et al. 2012
	Clostridium	C. perfringens	BMD (Resazurin)	MIC	-	mg/ml	Ngan et al. 2012
	Staphylococcus	S. aureus	BMD (Resazurin)	MIC	-	mg/ml	Ngan et al. 2012
(-)-Perilla aldehyde	Staphylococcus	S. aureus	ADM	MIC	1900	ppm	Griffin et al. 1999
	Bifidobacterium	B. longum	BMD (Resazurin)	MIC	-	mg/ml	Ngan et al. 2012
	Clostridioides	C. difficile	BMD (Resazurin)	MIC	-	mg/ml	Ngan et al. 2012
	Clostridium	C. paraputrificum	BMD (Resazurin)	MIC	-	mg/ml	Ngan et al. 2012
	Clostridium	C. perfringens	BMD (Resazurin)	MIC	-	mg/ml	Ngan et al. 2012
	Staphylococcus	S. aureus	BMD (Resazurin)	MIC	-	mg/ml	Ngan et al. 2012
(-)-Verbenone	Bifidobacterium	B. longum	BMD (Resazurin)	MIC	-	mg/ml	Ngan et al. 2012
	Clostridioides	C. difficile	BMD (Resazurin)	MIC	-	mg/ml	Ngan et al. 2012
	Clostridium	C. paraputrificum	BMD (Resazurin)	MIC	-	mg/ml	Ngan et al. 2012
	Clostridium	C. perfringens	BMD (Resazurin)	MIC	-	mg/ml	Ngan et al. 2012
	Staphylococcus	S. aureus	BMD (Resazurin)	MIC	-	mg/ml	Ngan et al. 2012
(-)-β-Citronellol	Bifidobacterium	B. longum	BMD (Resazurin)	MIC	-	mg/ml	Ngan et al. 2012
	Clostridioides	C. difficile	BMD (Resazurin)	MIC	-	mg/ml	Ngan et al. 2012
	Clostridium	C. paraputrificum	BMD (Resazurin)	MIC	-	mg/ml	Ngan et al. 2012
	Clostridium	C. perfringens	BMD (Resazurin)	MIC	-	mg/ml	Ngan et al. 2012
	Staphylococcus	S. aureus	BMD (Resazurin)	MIC	-	mg/ml	Ngan et al. 2012
(+)-Borneol	Bacillus	B. cereus	BMD, TKC, SEM	MIC, MBC	0.25	mg/ml	Guimaraes et al. 2019
	Staphylococcus	S. aureus	BMD, TKC, SEM	MIC, MBC	0.25	mg/ml	Guimaraes et al. 2019
(+)-Camphene	Staphylococcus	S. aureus	ADM	MIC	9600	ppm	Griffin et al. 1999
(+)-Camphor	Bacillus	B. cereus	BMD, TKC, SEM	MIC, MBC	0.25	mg/ml	Guimaraes et al. 2019
	Staphylococcus	S. aureus	BMD, TKC, SEM	MIC, MBC	0.015	mg/ml	Guimaraes et al. 2019
	Staphylococcus	S. aureus	ADM	MIC	3000	ppm	Griffin et al. 1999
(+)-Carvone	Bacillus	B. cereus	BMD, TKC, SEM	MIC, MBC	-	mg/ml	Guimaraes et al. 2019
	Staphylococcus	S. aureus	BMD, TKC, SEM	MIC, MBC	-	mg/ml	Guimaraes et al. 2019
(+)-Citronellal	Bifidobacterium	B. longum	BMD (Resazurin)	MIC	-	mg/ml	Ngan et al. 2012
	Clostridioides	C. difficile	BMD (Resazurin)	MIC	-	mg/ml	Ngan et al. 2012
	Clostridium	C. paraputrificum	BMD (Resazurin)	MIC	-	mg/ml	Ngan et al. 2012
	Clostridium	C. perfringens	BMD (Resazurin)	MIC	-	mg/ml	Ngan et al. 2012
	Staphylococcus	S. aureus	BMD (Resazurin)	MIC	-	mg/ml	Ngan et al. 2012
(+)-Fenchol	Staphylococcus	S. aureus	ADM	MIC	2000	ppm	Griffin et al. 1999
(+)-Isoborneol	Staphylococcus	S. aureus	ADM	MIC	2000	ppm	Griffin et al. 1999
(+)-Isomenthol	Staphylococcus	S. aureus	ADM	MIC	4400	ppm	Griffin et al. 1999
(+)-Limonene	Staphylococcus	S. aureus	ADM	MIC	16500	ppm	Griffin et al. 1999
	Bacillus	B. cereus	BMD, TKC, SEM	MIC, MBC	0.25	mg/ml	Guimaraes et al. 2019
	Staphylococcus	S. aureus	BMD, TKC, SEM	MIC, MBC	0.25	mg/ml	Guimaraes et al. 2019
	Bacillus	B. subtilis	ADM	ZOI	-	mm	Onawunmi et al., 1992
	Staphylococcus	S. aureus	ADM	ZOI	-	mm	Onawunmi et al., 1992
	Bacillus	B. cereus		MIC	3	mg/ml	Vuuren et al. 2007
	Enterococcus	E. faecalis		MIC	27	mg/ml	Vuuren et al. 2007
	Staphylococcus	S. aureus		MIC	4	mg/ml	Vuuren et al. 2007
(+)-Linalool	Bacillus	B. cereus	BMD, TKC, SEM	MIC, MBC	0.25	mg/ml	Guimaraes et al. 2019
	Staphylococcus	S. aureus	BMD, TKC, SEM	MIC, MBC	0.25	mg/ml	Guimaraes et al. 2019
(+)-Menthol	Staphylococcus	S. aureus	ADM	MIC	10000	ppm	Griffin et al. 1999
	Staphylococcus	S. aureus	BMD	MIC	0.62	mg/ml	Trombetta et al. 2004
(+)-Nopinone	Bifidobacterium	B. longum	BMD (Resazurin)	MIC	-	mg/ml	Ngan et al. 2012
	Clostridioides	C. difficile	BMD (Resazurin)	MIC	-	mg/ml	Ngan et al. 2012
	Clostridium	C. paraputrificum	BMD (Resazurin)	MIC	-	mg/ml	Ngan et al. 2012
	Clostridium	C. perfringens	BMD (Resazurin)	MIC	-	mg/ml	Ngan et al. 2012
	Staphylococcus	S. aureus	BMD (Resazurin)	MIC	-	mg/ml	Ngan et al. 2012
(+)-Pulegone	Staphylococcus	S. aureus	ADM	MIC	6200	ppm	Griffin et al. 1999
(+)-α-Pinene	Staphylococcus	S. aureus	ADM	MIC	16800	ppm	Griffin et al. 1999
(+)-β-Citronellol	Bifidobacterium	B. longum	BMD (Resazurin)	MIC	-	mg/ml	Ngan et al. 2012
	Clostridioides	C. difficile	BMD (Resazurin)	MIC	-	mg/ml	Ngan et al. 2012
	Clostridium	C. paraputrificum	BMD (Resazurin)	MIC	-	mg/ml	Ngan et al. 2012
	Clostridium	C. perfringens	BMD (Resazurin)	MIC	-	mg/ml	Ngan et al. 2012
	Staphylococcus	S. aureus	BMD (Resazurin)	MIC	-	mg/ml	Ngan et al. 2012
1,4-Cineole	Staphylococcus	S. aureus	ADM	MIC	17500	ppm	Griffin et al. 1999
1,8-Cineole	Staphylococcus	S. aureus	ADM	MIC	18100	ppm	Griffin et al. 1999
	Lactiplantibacillus	L. plantarum		MIC	12000	ug/g	Liu et al. 2012
	Listeria	L. monocytogenes		MIC	12000	ug/g	Liu et al. 2012
	Bifidobacterium	B. longum	BMD (Resazurin)	MIC	-	mg/ml	Ngan et al. 2012
	Clostridioides	C. difficile	BMD (Resazurin)	MIC	-	mg/ml	Ngan et al. 2012
	Clostridium	C. paraputrificum	BMD (Resazurin)	MIC	-	mg/ml	Ngan et al. 2012
	Clostridium	C. perfringens	BMD (Resazurin)	MIC	-	mg/ml	Ngan et al. 2012
	Staphylococcus	S. aureus	BMD (Resazurin)	MIC	-	mg/ml	Ngan et al. 2012
	Bacillus	B. subtilis		MIC	0.37	mg/ml	Randrianarivelo et al. 2009
	Micrococcus	M. luteus		MIC	11.75	mg/ml	Randrianarivelo et al. 2009
	Staphylococcus	S. aureus		MIC	0.37	mg/ml	Randrianarivelo et al. 2009
	Staphylococcus	S. aureus		MIC	9.5	mg/ml	Runyoro et al. 2010
	Staphylococcus	S. epidermidis		MIC	9.5	mg/ml	Runyoro et al. 2010
	Streptococcus	S. mutans		MIC	-	mg/ml	Runyoro et al. 2010
	Streptococcus	S. viridans		MIC	-	mg/ml	Runyoro et al. 2010
	Bacillus	B. cereus		MIC	2	mg/ml	Vuuren et al. 2007
	Enterococcus	E. faecalis		MIC	23	mg/ml	Vuuren et al. 2007
	Staphylococcus	S. aureus		MIC	8	mg/ml	Vuuren et al. 2007
Aethiopinone	Enterococcus	E. faecalis		MIC	75	ug/ml	Kumza et al. 2007
	Staphylococcus	S. epidermidis		MIC	37.5	ug/ml	Kumza et al. 2007
	Staphylococcus	S. aureus		MIC	75	ug/ml	Kumza et al. 2007
	Staphylococcus	S. aureus	MTT reduction assay	FIC			Walencka et al. 2007
	Staphylococcus	S. epidermidis	MTT reduction assay	FIC			Walencka et al. 2007
Agathadiol	Staphylococcus	S. aureus		ZOI	12	mm	Popova et al. 2009
	Staphylococcus	S. epidermidis		ZOi	12	mm	Popova et al. 2009
	Streptococcus	S. mutans		ZOI	8	mm	Popova et al. 2009
	Streptococcus	S. viridans		ZOI	8	mm	Popova et al. 2009
Anethole	Bifidobacterium	B. longum	BMD (Resazurin)	MIC	-	mg/ml	Ngan et al. 2012
Anethole	Clostridioides	C. difficile	BMD (Resazurin)	MIC	-	mg/ml	Ngan et al. 2012
	Clostridium	C. paraputrificum	BMD (Resazurin)	MIC	-	mg/ml	Ngan et al. 2012
	Clostridium	C. perfringens	BMD (Resazurin)	MIC	-	mg/ml	Ngan et al. 2012
	Staphylococcus	S. aureus	BMD (Resazurin)	MIC	-	mg/ml	Ngan et al. 2012
Apigenin	Streptococcus	S. mutans		MIC	1.33	mM	Koo et al. 2003
	Streptococcus	S. sobrinus		MIC	1.33	mM	Koo et al. 2003
Apritone	Staphylococcus	S. aureus	DDM	MIC	1	mM	Brehm-Stecher et al. 2003
Betulin aldehyde	Staphylococcus	S. aureus	BMD, RNA-seq	MIC	512	ug/ml	Chung et al. 2014
Betulinic acid	Staphylococcus	S. aureus	BMD, RNA-seq	MIC	64	ug/ml	Chung et al. 2014
Bisabolol	Staphylococcus	S. aureus	DDM	MIC	1	mM	Brehm-Stecher et al. 2003
Borneol	Bacillus	B. subtilis	ADM	ZOI	10.4 ± 0.5	mm	Dorman et al. 2000
	Brevibacterium	B. linens	ADM	ZOI	6.7 ± 0.4	mm	Dorman et al. 2000
	Brochothrix	B. thermosphacta	ADM	ZOI	7.4 ± 0.4	mm	Dorman et al. 2000
	Staphylococcus	S. aureus	ADM	ZOI	6.9 ± 0.2	mm	Dorman et al. 2000
	Staphylococcus	S. aureus		MIC	1.25	mg/ml	Runyoro et al. 2010
	Staphylococcus	S. epidermidis		MIC	1.57	mg/ml	Runyoro et al. 2010
	Streptococcus	S. mutans		MIC	-	mg/ml	Runyoro et al. 2010
	Streptococcus	S. viridans		MIC	-	mg/ml	Runyoro et al. 2010
Bornyl acetate	Staphylococcus	S. epidermidis		MIC	1.75	mg/ml	Runyoro et al. 2010
	Staphylococcus	S. aureus		MIC	1.95	mg/ml	Runyoro et al. 2010
	Streptococcus	S. mutans		MIC	-	mg/ml	Runyoro et al. 2010
	Streptococcus	S. viridans		MIC	-	mg/ml	Runyoro et al. 2010
Camphene	Bacillus	B. cereus	BMD, TKC, SEM	MIC, MBC	-	mg/ml	Guimaraes et al. 2019
	Staphylococcus	S. aureus	BMD, TKC, SEM	MIC, MBC	-	mg/ml	Guimaraes et al. 2019
	Staphylococcus	S. aureus		MIC			Saxena et al. 2011
Camphor	Bacillus	B. subtilis		MIC	31.25	ug/ml	Hsouna et al. 2013
	Listeria	L. monocytogenes		MIC	62.5	ug/ml	Hsouna et al. 2013
	Staphylococcus	S. aureus		MIC	31.25	ug/ml	Hsouna et al. 2013
	Staphylococcus	S. epidermidis		MIC	1.95	mg/ml	Runyoro et al. 2010
	Staphylococcus	S. aureus		MIC	2.7	mg/ml	Runyoro et al. 2010
	Streptococcus	S. mutans		MIC	-	mg/ml	Runyoro et al. 2010
	Streptococcus	S. viridans		MIC	-	mg/ml	Runyoro et al. 2010
	Staphylococcus	S. aureus		MIC			Saxena et al. 2011
Car-2-ene	Staphylococcus	S. aureus	ADM	MIC	16900	ppm	Griffin et al. 1999
Car-3-ene	Staphylococcus	S. aureus	ADM	MIC	16800	ppm	Griffin et al. 1999
Carene	Staphylococcus	S. aureus		MIC			Saxena et al. 2011
Carenone	Staphylococcus	S. aureus	ADM	MIC	2000	ppm	Griffin et al. 1999
Carvacrol	Bacillus	B. subtilis	ADM	ZOI	39.5 ± 1	mm	Dorman et al. 2000
	Brevibacterium	B. linens	ADM	ZOI	21.7 ± 0.5	mm	Dorman et al. 2000
	Brochothrix	B. thermosphacta	ADM	ZOI	25.5 ± 1	mm	Dorman et al. 2000
	Staphylococcus	S. aureus	ADM	ZOI	20.2 ± 0.5	mm	Dorman et al. 2000
	Bacillus	B. cereus	BMD (Resazurin)	MIC, MBC	3.81, 15.25	g/l	Gallucci et al. 2009
	Staphylococcus	S. aureus	BMD (Resazurin)	MIC, MBC	3.81, 15.25	g/l	Gallucci et al. 2009
	Staphylococcus	S. aureus	ADM	MIC	980	ppm	Griffin et al. 1999
	Staphylococcus	S. aureus	MIC	MIC	225	ppm	Guarda et al. 2014
	Listeria	L. innocua	MIC	MIC	225	ppm	Guarda et al. 2015
	Bacillus	B. cereus	BMD, TKC, SEM	MIC, MBC	0.03	mg/ml	Guimaraes et al. 2019
	Staphylococcus	S. aureus	BMD, TKC, SEM	MIC, MBC	0.015	mg/ml	Guimaraes et al. 2019
	Staphylococcus	S. aureus		MIC	175	mg/l	Lambert, 2001
	Staphylococcus	S. aureus	BMD	MIC	160	ug/ml	Zdravkovic et al., 2021
	Staphylococcus	S. pseudintermedius	BMD	MIC	160	ug/ml	Zdravkovic et al., 2021
	Staphylococcus	S. aureus	Contant depth biofilm fermentation	MIC	20	mM	Knowles et al. 2005
Carvacrol methyl ester	Bacillus	B. subtilis	ADM	ZOI		mm	Dorman et al. 2000
	Brevibacterium	B. linens	ADM	ZOI		mm	Dorman et al. 2000
	Brochothrix	B. thermosphacta	ADM	ZOI		mm	Dorman et al. 2000
	Staphylococcus	S. aureus	ADM	ZOI		mm	Dorman et al. 2000
Carveol	Bacillus	B. cereus	BMD, TKC, SEM	MIC, MBC	0.12	mg/ml	Guimaraes et al. 2019
	Staphylococcus	S. aureus	BMD, TKC, SEM	MIC, MBC	0.015	mg/ml	Guimaraes et al. 2019
Carvone	Bacillus	B. cereus	BMD (Resazurin)	MIC, MBC	-	g/l	Gallucci et al. 2009
	Staphylococcus	S. aureus	BMD (Resazurin)	MIC, MBC	7.54, -	g/l	Gallucci et al. 2009
	Bacillus	B. cereus	BMD, TKC, SEM	MIC, MBC	0.25	mg/ml	Guimaraes et al. 2019
	Staphylococcus	S. aureus	BMD, TKC, SEM	MIC, MBC	0.03	mg/ml	Guimaraes et al. 2019
	Staphylococcus	S. aureus		MIC			Saxena et al. 2011
	Bacillus	B. subtilis	DDM, BMD	ZOI	9	ZOI mm	Aggarwal et al. 2002
	Enterococcus	E. faecalis	DDM, BMD	ZOI	9	ZOI mm	Aggarwal et al. 2002
	Staphylococcus	S. aureus	DDM, BMD	ZOI	-	ZOI mm	Aggarwal et al. 2002
Caryophyllene	Bacillus	B. subtilis		MIC	125	ug/ml	Hsouna et al. 2013
	Listeria	L. monocytogenes		MIC	250	ug/ml	Hsouna et al. 2013
	Staphylococcus	S. aureus		MIC	125	ug/ml	Hsouna et al. 2013
	Bacillus	B. cereus					Juliani et al. 2002
	Enterococcus	E. faecalis					Juliani et al. 2002
	Micrococcus	M. luteus					Juliani et al. 2002
	Staphylococcus	S. aureus					Juliani et al. 2002
	Staphylococcus	S. epidermidis					Juliani et al. 2002
Caryophyllene oxide	Bacillus	B. subtilis		MIC	250	ug/ml	Hsouna et al. 2013
	Listeria	L. monocytogenes		MIC	500	ug/ml	Hsouna et al. 2013
	Staphylococcus	S. aureus		MIC	250	ug/ml	Hsouna et al. 2013
	Bacillus	B. cereus		MIC	-		Kim et al. 2008
	Bacillus	B. subtilis		MIC	-		Kim et al. 2008
	Enterococcus	E. faecalis		MIC	-		Kim et al. 2008
	Staphylococcus	S. aureus		MIC	-		Kim et al. 2008
	Staphylococcus	S. epidermidis		MIC	-		Kim et al. 2008
	Lactiplantibacillus	L. plantarum		MIC	>12000	ug/g	Liu et al. 2012
	Listeria	L. monocytogenes		MIC	>12000	ug/g	Liu et al. 2012
	Staphylococcus	S. aureus		MIC	0.073	mg/ml	Runyoro et al. 2010
	Staphylococcus	S. epidermidis		MIC	0.9	mg/ml	Runyoro et al. 2010
	Streptococcus	S. mutans		MIC	0.25	mg/ml	Runyoro et al. 2010
	Streptococcus	S. viridans		MIC	0.75	mg/ml	Runyoro et al. 2010
	Enterococcus	E. faecalis		MIC	600	ppm	Schmidt et al. 2010
	Staphylococcus	S. aureus		MIC	60	ppm	Schmidt et al. 2010
Cineole	Bacillus	B. subtilis	DDM, BMD	ZOI	0	mm	Carson and Riley. 1995
	Clostridium	C. perfringens	DDM, BMD	ZOI	18.7	mm	Carson and Riley. 1995
	Enterococcus	E. faecalis	DDM, BMD	ZOI	0	mm	Carson and Riley. 1995
	Lactobacillus	L. acidophilus	DDM, BMD	ZOI	0	mm	Carson and Riley. 1995
	Staphylococcus	S. aureus		MIC			Saxena et al. 2011
Cinnamaldehyde	Staphylococcus	S. aureus	BMD	MIC	160	ug/ml	Zdravkovic et al., 2021
	Staphylococcus	S. pseudintermedius	BMD	MIC	320	ug/ml	Zdravkovic et al., 2021
Cinnamic acid	Enterococcus	E. faecalis		MIC	<60	ppm	Schmidt et al. 2010
	Staphylococcus	S. aureus		MIC	60	ppm	Schmidt et al. 2010
Citral	Bacillus	B. cereus	BMD, MTP, SEM, IML	MIC	0.15	µl/ml	Aimsaard et al., 2011
	Staphylococcus	S. aureus	BMD, MTP, SEM, IML	MIC	0.62-1.25	µl/ml	Aimsaard et al., 2011
	Streptococcus	S. agalactiae	BMD, MTP, SEM, IML	MIC	0.31-0.62	µl/ml	Aimsaard et al., 2011
	Bacillus	B. subtilis	ADM	ZOI	5.9 ± 0.3	mm	Dorman et al. 2000
	Brevibacterium	B. linens	ADM	ZOI	7.5 ± 0.3	mm	Dorman et al. 2000
	Brochothrix	B. thermosphacta	ADM	ZOI	6.1 ± 0.1	mm	Dorman et al. 2000
	Staphylococcus	S. aureus	ADM	ZOI	9 ± 0.6	mm	Dorman et al. 2000
	Bacillus	B. cereus	BMD, TKC, SEM	MIC, MBC	0.06	mg/ml	Guimaraes et al. 2019
	Staphylococcus	S. aureus	BMD, TKC, SEM	MIC, MBC	0.06	mg/ml	Guimaraes et al. 2019
	Lactiplantibacillus	L. plantarum		MIC	1500	ug/g	Liu et al. 2012
	Listeria	L. monocytogenes		MIC	750	ug/g	Liu et al. 2012
	Bacillus	B. subtilis	ADM	ZOI	48	mm	Onawunmi et al., 1992
	Staphylococcus	S. aureus	ADM	ZOI	20	mm	Onawunmi et al., 1992
Citronellal	Staphylococcus	S. aureus	ADM	MIC	2100	ppm	Griffin et al. 1999
	Bacillus	B. cereus	BMD, TKC, SEM	MIC, MBC	0.12	mg/ml	Guimaraes et al. 2019
	Staphylococcus	S. aureus	BMD, TKC, SEM	MIC, MBC	0.25	mg/ml	Guimaraes et al. 2019
	Lactiplantibacillus	L. plantarum		MIC	3000	ug/g	Liu et al. 2012
	Listeria	L. monocytogenes		MIC	1500	ug/g	Liu et al. 2012
	Bacillus	B. subtilis	ADM	ZOI	13	mm	Onawunmi et al., 1992
	Staphylococcus	S. aureus	ADM	ZOI	10	mm	Onawunmi et al., 1992
	Staphylococcus	S. aureus		MIC			Saxena et al. 2011
Citronellol	Bacillus	B. cereus	BMD (Resazurin)	MIC, MBC	-	g/l	Gallucci et al. 2009
	Staphylococcus	S. aureus	BMD (Resazurin)	MIC, MBC	-	g/l	Gallucci et al. 2009
	Lactiplantibacillus	L. plantarum		MIC	1500	ug/g	Liu et al. 2012
	Listeria	L. monocytogenes		MIC	1500	ug/g	Liu et al. 2012
	Bacillus	B. subtilis	ADM	ZOI	13	mm	Onawunmi et al., 1992
	Staphylococcus	S. aureus	ADM	ZOI	11	mm	Onawunmi et al., 1992
	Staphylococcus	S. aureus		MIC			Saxena et al. 2011
Clerodane diterpene	Staphylococcus	S. aureus	BMD, TKC, IML PAE, qRT-PCR	FIC	31.25	ug/ml	Gupta et al. 2016
Copalol	Staphylococcus	S. epidermidis		MIC	8	ZOI (mm)	Popova et al. 2009
	Staphylococcus	S. aureus		MIC	9	ZOI (mm)	Popova et al. 2009
	Streptococcus	S. viridans		ZOI	8	ZOI (mm)	Popova et al. 2009
	Streptococcus	S. mutans		ZOI	9	ZOI (mm)	Popova et al. 2009
Cuminaldehyde	Bifidobacterium	B. longum	BMD (Resazurin)	MIC	-	mg/ml	Ngan et al. 2012
	Clostridioides	C. difficile	BMD (Resazurin)	MIC	-	mg/ml	Ngan et al. 2012
	Clostridium	C. paraputrificum	BMD (Resazurin)	MIC	-	mg/ml	Ngan et al. 2012
	Clostridium	C. perfringens	BMD (Resazurin)	MIC	-	mg/ml	Ngan et al. 2012
	Staphylococcus	S. aureus	BMD (Resazurin)	MIC	-	mg/ml	Ngan et al. 2012
Davanone	Enterococcus	E. faecalis		MIC	<60	ppm	Schmidt et al. 2010
	Staphylococcus	S. aureus		MIC	60	ppm	Schmidt et al. 2010
d-Carene	Bacillus	B. subtilis	ADM	ZOI	9.5 ± 0.3	mm	Dorman et al. 2000
	Brevibacterium	B. linens	ADM	ZOI	9.1 ± 0.5	mm	Dorman et al. 2000
	Brochothrix	B. thermosphacta	ADM	ZOI		mm	Dorman et al. 2000
	Staphylococcus	S. aureus	ADM	ZOI	11.3 ± 0.6	mm	Dorman et al. 2000
Dihydrocarveol	Staphylococcus	S. aureus	ADM	MIC	930	ppm	Griffin et al. 1999
Dihydrocarvone	Staphylococcus	S. aureus	ADM	MIC	9200	ppm	Griffin et al. 1999
Dillapiole	Bacillus	B. subtilis	DDM, BMD	MIC	7.2 ± 0.2	mg/ml	Eftekhar et al. 2005
	Enterococcus	E. faecalis	DDM, BMD	MIC	>14.3 ± 0.2	mg/ml	Eftekhar et al. 2005
	Staphylococcus	S. aureus	DDM, BMD	MIC	14.3 ± 0.4	mg/ml	Eftekhar et al. 2005
	Staphylococcus	S. epidermidis	DDM, BMD	MIC	7.2 ± 0.3	mg/ml	Eftekhar et al. 2005
Estragole	Staphylococcus	S. aureus	DDM	ZOI	8.5 ± 0.5	mm	Donati et al. 2015
Eucalyptol	Bacillus	B. cereus	BMD, TKC, SEM	MIC, MBC	-	mg/ml	Guimaraes et al. 2019
	Staphylococcus	S. aureus	BMD, TKC, SEM	MIC, MBC	-	mg/ml	Guimaraes et al. 2019
	Bacillus	B. subtilis		MIC	125	ug/ml	Hsouna et al. 2013
	Listeria	L. monocytogenes		MIC	250	ug/ml	Hsouna et al. 2013
	Staphylococcus	S. aureus		MIC	125	ug/ml	Hsouna et al. 2013
Euganol	Bacillus	B. coagulans	BMD	MIC	>600	ppm	Bevilaqua et al. 2010
	Lactiplantibacillus	L. plantarum	BMD	MIC	>600	ppm	Bevilaqua et al. 2010
	Lactobacillus	L. brevis	BMD	MIC	>600	ppm	Bevilaqua et al. 2010
	Bacillus	B. subtilis	ADM	ZOI	21.8 ± 0.4	mm	Dorman et al. 2000
	Brevibacterium	B. linens	ADM	ZOI	12.7=- 0.1	mm	Dorman et al. 2000
	Brochothrix	B. thermosphacta	ADM	ZOI	14.1 ± 0.2	mm	Dorman et al. 2000
	Staphylococcus	S. aureus	ADM	ZOI	11.5 ± 0.5	mm	Dorman et al. 2000
	Bacillus	B. cereus	BMD (Resazurin)	MIC, MBC	66. 87, -	g/l	Gallucci et al. 2009
	Staphylococcus	S. aureus	BMD (Resazurin)	MIC, MBC	33.43, -	g/l	Gallucci et al. 2009
	Staphylococcus	S. aureus	ADM	MIC	2100	ppm	Griffin et al. 1999
	Bacillus	B. cereus	BMD, TKC, SEM	MIC, MBC	0.07	mg/ml	Guimaraes et al. 2019
	Staphylococcus	S. aureus	BMD, TKC, SEM	MIC, MBC	0.003	mg/ml	Guimaraes et al. 2019
	Bifidobacterium	B. bifidum	ADM	MIC	-	mg/ml	Kim et al 2006
	Bifidobacterium	B. longum	ADM	MIC	-	mg/ml	Kim et al 2006
	Clostridium	C. perfringens	ADM	MIC	-	mg/ml	Kim et al 2006
	Lactobacillus	L. acidophilus	ADM	MIC	-	mg/ml	Kim et al 2006
	Staphylococcus	S. aureus		MIC			Saxena et al. 2011
	Staphylococcus	S. epidermidis		MIC	5	µl/ml	Leite et al. 2007
	Staphylococcus	S. aureus		MIC	10	µl/ml	Leite et al. 2007
	Streptococcus	S. pneumoniae		MIC	2.5	µl/ml	Leite et al. 2007
	Streptococcus	S. pyogenes		MIC	5	µl/ml	Leite et al. 2007
Farnesol	Staphylococcus	S. epidermidis	BMD, MTP	MIC	100	µM	Gomes et al. 2009
	Streptococcus	S. mutans		MIC	1.33	mM	Koo et al. 2003
	Streptococcus	S. sobrinus		MIC	1.33	mM	Koo et al. 2003
	Bacillus	B. cereus		MIC	62.5	ug/ml	Su et al. 2015
	Staphylococcus	S. aureus		MIC	31.25	ug/ml	Su et al. 2015
	Staphylococcus	S. epidermidis		MIC	31.25	ug/ml	Su et al. 2015
Ferruginol	Enterococcus	E. faecalis		MIC	>150	ug/ml	Kumza et al. 2007
	Staphylococcus	S. aureus		MIC	>150	ug/ml	Kumza et al. 2007
	Staphylococcus	S. epidermidis		MIC	>150	ug/ml	Kumza et al. 2007
Geraniol	Bacillus	B. cereus	BMD, MTP, SEM, IML	MIC	0.31	µl/ml	Aimsaard et al., 2011
	Staphylococcus	S. aureus	BMD, MTP, SEM, IML	MIC	0.62-1.25	µl/ml	Aimsaard et al., 2011
	Streptococcus	S. agalactiae	BMD, MTP, SEM, IML	MIC	0.31	µl/ml	Aimsaard et al., 2011
	Bacillus	B. subtilis	ADM	ZOI	6.4 ± 0.6	mm	Dorman et al. 2000
	Brevibacterium	B. linens	ADM	ZOI	7.3 ± 0.6	mm	Dorman et al. 2000
	Brochothrix	B. thermosphacta	ADM	ZOI	7.4 ± 0.9	mm	Dorman et al. 2000
	Staphylococcus	S. aureus	ADM	ZOI	5.2 ± 0.1	mm	Dorman et al. 2000
	Bacillus	B. cereus	BMD (Resazurin)	MIC, MBC	222.25, -	g/l	Gallucci et al. 2009
	Staphylococcus	S. aureus	BMD (Resazurin)	MIC, MBC	222.25, -	g/l	Gallucci et al. 2009
	Staphylococcus	S. aureus	ADM	MIC	890	ppm	Griffin et al. 1999
	Bacillus	B. cereus	BMD, TKC, SEM	MIC, MBC	0.07	mg/ml	Guimaraes et al. 2019
	Staphylococcus	S. aureus	BMD, TKC, SEM	MIC, MBC	0.03	mg/ml	Guimaraes et al. 2019
	Lactiplantibacillus	L. plantarum		MIC	1500	ug/g	Liu et al. 2012
	Listeria	L. monocytogenes		MIC	750	ug/g	Liu et al. 2012
	Bacillus	B. subtilis	ADM	ZOI	14	ZOI (mm)	Onawunmi et al., 1992
	Staphylococcus	S. aureus	ADM	ZOI	12	ZOI (mm)	Onawunmi et al., 1992
	Staphylococcus	S. aureus		MIC			Saxena et al. 2011
	Bifidobacterium	B. longum	BMD (Resazurin)	MIC	-	mg/ml	Ngan et al. 2012
	Clostridioides	C. difficile	BMD (Resazurin)	MIC	-	mg/ml	Ngan et al. 2012
	Clostridium	C. paraputrificum	BMD (Resazurin)	MIC	-	mg/ml	Ngan et al. 2012
	Clostridium	C. perfringens	BMD (Resazurin)	MIC	-	mg/ml	Ngan et al. 2012
	Staphylococcus	S. aureus	BMD (Resazurin)	MIC	-	mg/ml	Ngan et al. 2012
Geranyl acetate	Bacillus	B. subtilis	ADM	ZOI		mm	Dorman et al. 2000
	Brevibacterium	B. linens	ADM	ZOI		mm	Dorman et al. 2000
	Brochothrix	B. thermosphacta	ADM	ZOI		mm	Dorman et al. 2000
	Staphylococcus	S. aureus	ADM	ZOI		mm	Dorman et al. 2000
	Staphylococcus	S. aureus	ADM	MIC	18000	ppm	Griffin et al. 1999
	Lactiplantibacillus	L. plantarum		MIC	>12000	ug/g	Liu et al. 2012
	Listeria	L. monocytogenes		MIC	>12000	ug/g	Liu et al. 2012
Germacrene D	Bacillus	B. subtilis		MIC	62.5	ug/ml	Hsouna et al. 2013
	Listeria	L. monocytogenes		MIC	125	ug/ml	Hsouna et al. 2013
	Staphylococcus	S. aureus		MIC	62.5	ug/ml	Hsouna et al. 2013
Guaiene	Bacillus	B. cereus	BMD, TKC, SEM	MIC, MBC	-	mg/ml	Guimaraes et al. 2019
Guaiene	Staphylococcus	S. aureus	BMD, TKC, SEM	MIC, MBC	-	mg/ml	Guimaraes et al. 2019
Heptenone	Bacillus	B. subtilis	ADM	ZOI	-	mm	Onawunmi et al., 1992
Heptenone	Staphylococcus	S. aureus	ADM	ZOI	-	mm	Onawunmi et al., 1992
Hexenol	Bacillus	B. subtilis	ADM	ZOI		mm	Dorman et al. 2000
	Brevibacterium	B. linens	ADM	ZOI		mm	Dorman et al. 2000
	Brochothrix	B. thermosphacta	ADM	ZOI		mm	Dorman et al. 2000
	Staphylococcus	S. aureus	ADM	ZOI		mm	Dorman et al. 2000
Isoagatholal	Staphylococcus	S. aureus		MIC	8	mm	Popova et al. 2009
	Staphylococcus	S. epidermidis		MIC	9	mm	Popova et al. 2009
	Streptococcus	S. mutans		ZOI		mm	Popova et al. 2009
	Streptococcus	S. viridans		ZOI		mm	Popova et al. 2009
Isoeugenol	Staphylococcus	S. aureus	ADM	MIC	1100	ppm	Griffin et al. 1999
Isopulegol	Lactiplantibacillus	L. plantarum		MIC	>1200	ug/g	Liu et al. 2012
Isopulegol	Listeria	L. monocytogenes		MIC	3000	ug/g	Liu et al. 2012
Lavandulol	Bifidobacterium	B. longum	BMD (Resazurin)	MIC	-	mg/ml	Ngan et al. 2012
	Clostridioides	C. difficile	BMD (Resazurin)	MIC	-	mg/ml	Ngan et al. 2012
	Clostridium	C. paraputrificum	BMD (Resazurin)	MIC	-	mg/ml	Ngan et al. 2012
	Clostridium	C. perfringens	BMD (Resazurin)	MIC	-	mg/ml	Ngan et al. 2012
	Staphylococcus	S. aureus	BMD (Resazurin)	MIC	-	mg/ml	Ngan et al. 2012
Limonene	Bacillus	B. subtilis	DDM, BMD	MID/ ZOI	1/400 ; 13	Dilution factor, mm	Aggarwal et al. 2002
	Enterococcus	E. faecalis	DDM, BMD	MID/ZOI	1/800 ; 10	Dilution factor, mm	Aggarwal et al. 2002
	Staphylococcus	S. aureus	DDM, BMD	MID/ZOI	1/800 ; 12	Dilution factor, mm	Aggarwal et al. 2002
	Bacillus	B. coagulans	BMD	MIC	>1000	ppm	Bevilaqua et al. 2010
	Lactiplantibacillus	L. plantarum	BMD	MIC	>1000	ppm	Bevilaqua et al. 2010
	Lactobacillus	L. brevis	BMD	MIC	>1000	ppm	Bevilaqua et al. 2010
	Bacillus	B. pumilus	BMD, TKC, BLA, RAPD-PCR, MTP	MIC/ MBC	6.6 / 105	mg/ml	Cerioli et al., 2018
	Enterococcus	E. faecium	BMD, TKC, BLA, RAPD-PCR, MTP	MIC/ MBC	-	mg/ml	Cerioli et al., 2018
	Bacillus	B. subtilis	ADM	ZOI		mm	Dorman et al. 2000
	Brevibacterium	B. linens	ADM	ZOI		mm	Dorman et al. 2000
	Brochothrix	B. thermosphacta	ADM	ZOI		mm	Dorman et al. 2000
	Staphylococcus	S. aureus	ADM	ZOI		mm	Dorman et al. 2000
	Bacillus	B. subtilis	ADM, TKC, SEM, IML	MIC, MBC	>8	% (v/v)	Guo et al., 2018
	Listeria	L. monocytogenes	ADM, TKC, SEM, IML	MIC, MBC	>8	% (v/v)	Guo et al., 2018
	Staphylococcus	S. aureus	ADM, TKC, SEM, IML	MIC, MBC	>8	% (v/v)	Guo et al., 2018
	Staphylococcus	S. aureus	BMD, TKC, SEM, IML	MIC	20	ml/l	Han et al. 2021
	Lactiplantibacillus	L. plantarum		MIC	6000	ug/g	Liu et al. 2012
	Listeria	L. monocytogenes		MIC	12000	ug/g	Liu et al. 2012
	Bacillus	B. subtilis		ZOI	9.5	mm	Magiatis et al. 1999
	Staphylococcus	S. aureus		ZOI	0	mm	Magiatis et al. 1999
	Staphylococcus	S. aureus		MIC	>20	mg/ml	Runyoro et al. 2010
	Staphylococcus	S. epidermidis		MIC	>20	mg/ml	Runyoro et al. 2010
	Streptococcus	S. mutans		MIC	-	mg/ml	Runyoro et al. 2010
	Streptococcus	S. viridans		MIC	-	mg/ml	Runyoro et al. 2010
	Bacillus	B. subtilis		MIC	1	ug/ml	Zahi et al. 2015
	Staphylococcus	S. aureus		MIC	1	ug/ml	Zahi et al. 2015
	Bacillus	B. subtilis		MIC	1	ug/ml	Zahi et al. 2017
	Staphylococcus	S. aureus		MIC	1	ug/ml	Zahi et al. 2017
	Staphylococcus	S. aureus	BMD	MIC	>2560	ug/ml	Zdravkovic et al., 2021
	Staphylococcus	S. pseudintermedius	BMD	MIC	>2560	ug/ml	Zdravkovic et al., 2021
	Bacillus	B. subtilis		MIC	1	ug/ml	Zhang et al. 2014
	Staphylococcus	S. aureus		MIC	1	ug/ml	Zhang et al. 2014
Limonene oxide	Staphylococcus	S. aureus	ADM	MIC	18200	ppm	Griffin et al. 1999
	Bifidobacterium	B. longum	BMD (Resazurin)	MIC	-	mg/ml	Ngan et al. 2012
	Clostridioides	C. difficile	BMD (Resazurin)	MIC	-	mg/ml	Ngan et al. 2012
	Clostridium	C. paraputrificum	BMD (Resazurin)	MIC	-	mg/ml	Ngan et al. 2012
	Clostridium	C. perfringens	BMD (Resazurin)	MIC	-	mg/ml	Ngan et al. 2012
	Staphylococcus	S. aureus	BMD (Resazurin)	MIC	-	mg/ml	Ngan et al. 2012
	Staphylococcus	S. aureus		MIC			Saxena et al. 2011
Linalool	Staphylococcus	S. aureus	BMD	MIC	NI	ug/ml	Alviano et al. 2005
	Streptococcus	S. mutans	BMD	MIC	NI	ug/ml	Alviano et al. 2005
	Streptococcus	S. sobrinus	BMD	MIC	NI	ug/ml	Alviano et al. 2005
	Lactobacillus	L. casei	BMD	MIC	NI	ug/ml	Alviano et al. 2005
	Bacillus	B. subtilis	DDM, BMD	ZOI	33	mm	Carson and Riley. 1995
	Clostridium	C. perfringens	DDM, BMD	ZOI	36.3	mm	Carson and Riley. 1995
	Enterococcus	E. faecalis	DDM, BMD	ZOI	23	mm	Carson and Riley. 1995
	Lactobacillus	L. acidophilus	DDM, BMD	ZOI	44	mm	Carson and Riley. 1995
	Bacillus	B. subtilis	ADM	ZOI		mm	Dorman et al. 2000
	Brevibacterium	B. linens	ADM	ZOI		mm	Dorman et al. 2000
	Brochothrix	B. thermosphacta	ADM	ZOI		mm	Dorman et al. 2000
	Staphylococcus	S. aureus	ADM	ZOI		mm	Dorman et al. 2000
	Listeria	L. monocytogenes	BMD, MTP, RNA-Seq, CLSM, SEM, TEM	MIC	0.5	% (v/v)	Gao et al. 2019
	Staphylococcus	S. aureus	ADM	MIC	1700	ppm	Griffin et al. 1999
	Bacillus	B. subtilis	ADM, TKC, SEM, IML	MIC, MBC	0.25	% (v/v)	Guo et al., 2018
	Listeria	L. monocytogenes	ADM, TKC, SEM, IML	MIC, MBC	0.5	% (v/v)	Guo et al., 2018
	Staphylococcus	S. aureus	ADM, TKC, SEM, IML	MIC, MBC	0.25	% (v/v)	Guo et al., 2018
	Staphylococcus	S. aureus		ZOI	13 ± 2.44	mm	Herman et al. 2016
	Lactiplantibacillus	L. plantarum		MIC	3000	ug/g	Liu et al. 2012
	Listeria	L. monocytogenes		MIC	6000	ug/g	Liu et al. 2012
	Bacillus	B. subtilis		ZOI	26	mm	Magiatis et al. 1999
	Staphylococcus	S. aureus		ZOI	14.5	mm	Magiatis et al. 1999
	Bacillus	B. subtilis	ADM	ZOI	9	mm	Onawunmi et al., 1992
	Staphylococcus	S. aureus	ADM	ZOI	9	mm	Onawunmi et al., 1992
	Bacillus	B. subtilis		MIC	0.18	mg/ml	Randrianarivelo et al. 2009
	Micrococcus	M. luteus		MIC	5.88	mg/ml	Randrianarivelo et al. 2009
	Staphylococcus	S. aureus		MIC	0.18	mg/ml	Randrianarivelo et al. 2009
	Enterococcus	E. faecalis		MIC	4	mg/ml	Rios et al. 2003
	Staphylococcus	S. aureus		MIC	2	mg/ml	Rios et al. 2003
	Staphylococcus	S. aureus		MIC	0.25	mg/ml	Runyoro et al. 2010
	Staphylococcus	S. epidermidis		MIC	0.25	mg/ml	Runyoro et al. 2010
	Streptococcus	S. mutans		MIC	0.37	mg/ml	Runyoro et al. 2010
	Streptococcus	S. viridans		MIC	0.45	mg/ml	Runyoro et al. 2010
	Staphylococcus	S. aureus		MIC			Saxena et al. 2011
	Bacillus	B. subtilis		MBC	1.25	mg/ml	Varia et al., 2020
	Staphylococcus	S. aureus		MBC	1.25	mg/ml	Varia et al., 2020
	Streptococcus	S. pyogenes		MBC	1.25	mg/ml	Varia et al., 2020
	Staphylococcus	S. aureus		MIC	0.4	mg/ml	Zhou et al. 2016
Linalool oxide	Staphylococcus	S. aureus	ADM	MIC	18500	ppm	Griffin et al. 1999
	Staphylococcus	S. aureus		MIC			Saxena et al. 2011
Linalyl acetate	Staphylococcus	S. aureus	ADM	MIC	19300	ppm	Griffin et al. 1999
	Staphylococcus	S. aureus	BMD	MIC	1.25	mg/ml	Trombetta et al. 2004
Longifolene	Enterococcus	E. faecalis		MIC	60	ppm	Schmidt et al. 2010
	Staphylococcus	S. aureus		MIC	600	ppm	Schmidt et al. 2010
Lychnopholic acid	Staphylococcus	S. aureus		MIC	30	ug/ml	Miguel et al. 1996
m-Cymene	Bacillus	B. cereus	BMD, TKC, SEM	MIC, MBC	0.25	mg/ml	Guimaraes et al. 2019
	Staphylococcus	S. aureus	BMD, TKC, SEM	MIC, MBC	0.25	mg/ml	Guimaraes et al. 2019
Menthenediol	Staphylococcus	S. aureus	ADM	MIC	9500	ppm	Griffin et al. 1999
Menthol	Bacillus	B. cereus	BMD (Resazurin)	MIC, MBC	-	g/l	Gallucci et al. 2009
	Staphylococcus	S. aureus	BMD (Resazurin)	MIC, MBC	-	g/l	Gallucci et al. 2009
	Staphylococcus	S. aureus		MIC			Saxena et al. 2011
Menthone	Bacillus	B. subtilis	ADM	ZOI		mm	Dorman et al. 2000
	Brevibacterium	B. linens	ADM	ZOI		mm	Dorman et al. 2000
	Brochothrix	B. thermosphacta	ADM	ZOI		mm	Dorman et al. 2000
	Staphylococcus	S. aureus	ADM	ZOI		mm	Dorman et al. 2000
	Bacillus	B. cereus	BMD (Resazurin)	MIC, MBC	-	g/l	Gallucci et al. 2009
	Staphylococcus	S. aureus	BMD (Resazurin)	MIC, MBC	-	g/l	Gallucci et al. 2009
Methyl acetate	Staphylococcus	S. aureus	ADM	MIC	18100	ppm	Griffin et al. 1999
	Staphylococcus	S. aureus		MIC			Saxena et al. 2011
Methyl eugenol	Staphylococcus	S. aureus	ADM	MIC	10300	ppm	Griffin et al. 1999
Methyl isoeugenol	Bacillus	B. subtilis		ZOI	10.25	mm	Magiatis et al. 1999
Methyl isoeugenol	Staphylococcus	S. aureus		ZOI	7	mm	Magiatis et al. 1999
Methyl salicylate	Bifidobacterium	B. longum	BMD (Resazurin)	MIC	-	mg/ml	Ngan et al. 2012
	Clostridioides	C. difficile	BMD (Resazurin)	MIC	-	mg/ml	Ngan et al. 2012
	Clostridium	C. paraputrificum	BMD (Resazurin)	MIC	-	mg/ml	Ngan et al. 2012
	Clostridium	C. perfringens	BMD (Resazurin)	MIC	-	mg/ml	Ngan et al. 2012
	Staphylococcus	S. aureus	BMD (Resazurin)	MIC	-	mg/ml	Ngan et al. 2012
Myrcene	Bacillus	B. cereus	BMD, MTP, SEM, IML	MIC	>17.5	µl/ml	Aimsaard et al., 2011
	Staphylococcus	S. aureus	BMD, MTP, SEM, IML	MIC	>17.5	µl/ml	Aimsaard et al., 2011
	Streptococcus	S. agalactiae	BMD, MTP, SEM, IML	MIC	>17.5	µl/ml	Aimsaard et al., 2011
	Staphylococcus	S. aureus	DDM	ZOI	8.5 ± 0.5	mm	Donati et al. 2015
	Bacillus	B. cereus	BMD (Resazurin)	MIC, MBC	-	g/l	Gallucci et al. 2009
	Staphylococcus	S. aureus	BMD (Resazurin)	MIC, MBC	-	g/l	Gallucci et al. 2009
	Bacillus	B. subtilis	ADM, TKC, SEM, IML	MIC, MBC	>8	% (v/v)	Guo et al., 2018
	Listeria	L. monocytogenes	ADM, TKC, SEM, IML	MIC, MBC	>8	% (v/v)	Guo et al., 2018
	Staphylococcus	S. aureus	ADM, TKC, SEM, IML	MIC, MBC	>8	% (v/v)	Guo et al., 2018
	Lactiplantibacillus	L. plantarum		MIC	12000	ug/g	Liu et al. 2012
	Listeria	L. monocytogenes		MIC	>12000	ug/g	Liu et al. 2012
	Clostridium	C. butyricum		MIC	1.55	% (v/v)	Nissen et al. 2010
	Clostridium	C. sporogenes		MIC	>2	% (v/v)	Nissen et al. 2010
	Enterococcus	E. hirae		MIC	1.56	% (v/v)	Nissen et al. 2010
	Enterococcus	E. faecium		MIC	1.71	% (v/v)	Nissen et al. 2010
	Streptococcus	S. salivarius		MIC	1.84	% (v/v)	Nissen et al. 2010
	Clostridium	C. bifermentas		MIC	1.39	% (v/v)	Nissen et al. 2010
	Clostridium	C. tyrobutyricum		MIC	>2	% (v/v)	Nissen et al. 2010
	Bacillus	B. subtilis	ADM	ZOI	-	mm	Onawunmi et al., 1992
	Staphylococcus	S. aureus	ADM	ZOI	-	mm	Onawunmi et al., 1992
Myrtannal	Staphylococcus	S. aureus		MIC			Saxena et al. 2011
Myrtanol	Staphylococcus	S. aureus	ADM	MIC	970	ppm	Griffin et al. 1999
Myrtanol	Staphylococcus	S. aureus		MIC			Saxena et al. 2011
Myrtanyl amine	Staphylococcus	S. aureus	ADM	MIC	900	ppm	Griffin et al. 1999
Myrtenal	Staphylococcus	S. aureus	ADM	MIC	2000	ppm	Griffin et al. 1999
Myrtenol	Staphylococcus	S. aureus	ADM	MIC	950	ppm	Griffin et al. 1999
Nerol	Bacillus	B. subtilis	ADM	ZOI		mm	Dorman et al. 2000
	Brevibacterium	B. linens	ADM	ZOI		mm	Dorman et al. 2000
	Brochothrix	B. thermosphacta	ADM	ZOI		mm	Dorman et al. 2000
	Staphylococcus	S. aureus	ADM	ZOI		mm	Dorman et al. 2000
	Staphylococcus	S. aureus	ADM	MIC	880	ppm	Griffin et al. 1999
	Lactiplantibacillus	L. plantarum		MIC	1500	ug/g	Liu et al. 2012
	Listeria	L. monocytogenes		MIC	750	ug/g	Liu et al. 2012
	Bifidobacterium	B. longum	BMD (Resazurin)	MIC	-	mg/ml	Ngan et al. 2012
	Clostridioides	C. difficile	BMD (Resazurin)	MIC	-	mg/ml	Ngan et al. 2012
	Clostridium	C. paraputrificum	BMD (Resazurin)	MIC	-	mg/ml	Ngan et al. 2012
	Clostridium	C. perfringens	BMD (Resazurin)	MIC	-	mg/ml	Ngan et al. 2012
	Staphylococcus	S. aureus	BMD (Resazurin)	MIC	-	mg/ml	Ngan et al. 2012
	Staphylococcus	S. aureus		MIC			Saxena et al. 2011
Nerolidol	Staphylococcus	S. aureus	DDM	MIC	1	mM	Brehm-Stecher et al. 2003
	Bacillus	B. cereus		MIC	>1000	ug/ml	Su et al. 2015
	Staphylococcus	S. aureus		MIC	>1000	ug/ml	Su et al. 2015
	Staphylococcus	S. epidermidis		MIC	>1000	ug/ml	Su et al. 2015
	Staphylococcus	S. aureus	BMD	MIC	128	µg/ml	Fahed et al. 2016
	Enterococcus	E. faecalis	BMD, MTP (crystal violet method)	MIC, MBC	>4	mg/ml	Feijo de Moura et al. 2021
	Staphylococcus	S. aureus	BMD, MTP (crystal violet method)	MIC, MBC	1	mg/ml	Feijo de Moura et al. 2021
	Staphylococcus	S. epidermidis	BMD, MTP (crystal violet method)	MIC, MBC	>4	mg/ml	Feijo de Moura et al. 2021
	Streptococcus	S. mutans	BMD, MTP (crystal violet method)	MIC, MBC	4	mg/ml	Feijo de Moura et al. 2021
Nerolidol (natural)	Enterococcus	E. faecalis		MIC	60	ppm	Schmidt et al. 2010
Nerolidol (natural)	Staphylococcus	S. aureus		MIC	<60	ppm	Schmidt et al. 2010
Nerolidol (synthesised)	Enterococcus	E. faecalis		MIC	60	ppm	Schmidt et al. 2010
Nerolidol (synthesised)	Staphylococcus	S. aureus		MIC	<600	ppm	Schmidt et al. 2010
Neryl acetate	Staphylococcus	S. aureus	ADM	MIC	17800	ppm	Griffin et al. 1999
Ocimene	Bacillus	B. subtilis	DDM, BMD	MIC	7.5 ± 0.4	mg/ml	Eftekhar et al. 2005
	Enterococcus	E. faecalis	DDM, BMD	MIC	>15 ± 0.3	mg/ml	Eftekhar et al. 2005
	Staphylococcus	S. aureus	DDM, BMD	MIC	15 ± 0.2	mg/ml	Eftekhar et al. 2005
	Staphylococcus	S. epidermidis	DDM, BMD	MIC	7.5 ± 0.4	mg/ml	Eftekhar et al. 2005
	Bacillus	B. cereus	BMD, TKC, SEM	MIC, MBC	-	mg/ml	Guimaraes et al. 2019
	Staphylococcus	S. aureus	BMD, TKC, SEM	MIC, MBC	-	mg/ml	Guimaraes et al. 2019
	Bacillus	B. subtilis	ADM, TKC, SEM, IML	MIC, MBC	>8	% (v/v)	Guo et al., 2018
	Listeria	L. monocytogenes	ADM, TKC, SEM, IML	MIC, MBC	>8	% (v/v)	Guo et al., 2018
	Staphylococcus	S. aureus	ADM, TKC, SEM, IML	MIC, MBC	>8	% (v/v)	Guo et al., 2018
Paeonol	Bifidobacterium	B. longum	BMD (Resazurin)	MIC	-	mg/ml	Ngan et al. 2012
Paeonol	Clostridioides	C. difficile	BMD (Resazurin)	MIC	-	mg/ml	Ngan et al. 2012
Paeonol	Clostridium	C. paraputrificum	BMD (Resazurin)	MIC	-	mg/ml	Ngan et al. 2012
Paeonol	Clostridium	C. perfringens	BMD (Resazurin)	MIC	-	mg/ml	Ngan et al. 2012
Paeonol	Staphylococcus	S. aureus	BMD (Resazurin)	MIC	-	mg/ml	Ngan et al. 2012
p-Cymene	Bacillus	B. subtilis	DDM, BMD	ZOI	0	mm	Carson and Riley. 1995
	Clostridium	C. perfringens	DDM, BMD	ZOI	20	mm	Carson and Riley. 1995
	Enterococcus	E. faecalis	DDM, BMD	ZOI	0	mm	Carson and Riley. 1995
	Lactobacillus	L. acidophilus	DDM, BMD	ZOI	0	mm	Carson and Riley. 1995
	Bacillus	B. subtilis	DDM, BMD	MIC	3.75 ± 0.4	mg/ml	Eftekhar et al. 2005
	Enterococcus	E. faecalis	DDM, BMD	MIC	nt	mg/ml	Eftekhar et al. 2005
	Staphylococcus	S. epidermidis	DDM, BMD	MIC	15 ± 0.2	mg/ml	Eftekhar et al. 2005
	Staphylococcus	S. aureus	DDM, BMD	MIC	15 ± 0.3	mg/ml	Eftekhar et al. 2005
	Staphylococcus	S. aureus	ADM	MIC	16900	ppm	Griffin et al. 1999
	Bacillus	B. cereus	BMD, TKC, SEM	MIC, MBC	-	mg/ml	Guimaraes et al. 2019
	Staphylococcus	S. aureus	BMD, TKC, SEM	MIC, MBC	-	mg/ml	Guimaraes et al. 2019
	Bacillus	B. subtilis		ZOI	9	mm	Magiatis et al. 1999
	Staphylococcus	S. aureus		ZOI	3.5	mm	Magiatis et al. 1999
Phellandrene	Bifidobacterium	B. bifidum	ADM	MIC	-	mg/ml	Kim et al 2006
	Bifidobacterium	B. longum	ADM	MIC	-	mg/ml	Kim et al 2006
	Clostridium	C. perfringens	ADM	MIC	-	mg/ml	Kim et al 2006
	Lactobacillus	L. acidophilus	ADM	MIC	-	mg/ml	Kim et al 2006
pimaric acid	Staphylococcus	S. epidermidis		MIC	9	mm	Popova et al. 2009
	Staphylococcus	S. aureus		MIC	10	mm	Popova et al. 2009
	Streptococcus	S. mutans		ZOI	11	mm	Popova et al. 2009
	Streptococcus	S. viridans		ZOI	12	mm	Popova et al. 2009
Pinene	Staphylococcus	S. aureus		MIC			Saxena et al. 2011
Pinene oxide	Staphylococcus	S. aureus		MIC			Saxena et al. 2011
Piperitone	Staphylococcus	S. aureus	ADM	MIC	1800	ppm	Griffin et al. 1999
Sabinene	Bacillus	B. subtilis	ADM	ZOI		mm	Dorman et al. 2000
	Brevibacterium	B. linens	ADM	ZOI		mm	Dorman et al. 2000
	Brochothrix	B. thermosphacta	ADM	ZOI		mm	Dorman et al. 2000
	Staphylococcus	S. aureus	ADM	ZOI		mm	Dorman et al. 2000
	Bacillus	B. cereus	BMD, TKC, SEM	MIC, MBC	-	mg/ml	Guimaraes et al. 2019
	Staphylococcus	S. aureus	BMD, TKC, SEM	MIC, MBC	-	mg/ml	Guimaraes et al. 2019
	Staphylococcus	S. aureus		IC50	91.5 ± 13.6	ug/ml	Utegenova et al. 2018
Salvipisone	Staphylococcus	S. aureus	MTT reduction assay	FIC			Walencka et al. 2007
	Staphylococcus	S. epidermidis	MTT reduction assay	FIC			Walencka et al. 2007
	Enterococcus	E. faecalis		MIC	18.75	ug/ml	Kumza et al. 2007
	Staphylococcus	S. epidermidis		MIC	9.37	ug/ml	Kumza et al. 2007
	Staphylococcus	S. aureus		MIC	18.75	ug/ml	Kumza et al. 2007
Silosterol	Bifidobacterium	B. bifidum	ADM	MIC	2	mg/ml	Kim et al 2006
	Bifidobacterium	B. longum	ADM	MIC	2	mg/ml	Kim et al 2006
	Clostridium	C. perfringens	ADM	MIC	2	mg/ml	Kim et al 2006
	Lactobacillus	L. acidophilus	ADM	MIC	2	mg/ml	Kim et al 2006
t-Cadinol	Bacillus	B. cereus		MIC	62.5	ug/ml	Su et al. 2015
	Staphylococcus	S. aureus		MIC	62.5	ug/ml	Su et al. 2015
	Staphylococcus	S. epidermidis		MIC	62.5	ug/ml	Su et al. 2015
Terpinen-4-ol	Bacillus	B. subtilis	DDM, BMD	ZOI	28	mm	Carson and Riley. 1995
	Clostridium	C. perfringens	DDM, BMD	ZOI	38.7	mm	Carson and Riley. 1995
	Enterococcus	E. faecalis	DDM, BMD	ZOI	19.7	mm	Carson and Riley. 1995
	Lactobacillus	L. acidophilus	DDM, BMD	ZOI	25	mm	Carson and Riley. 1995
	Staphylococcus	S. aureus	ADM	MIC	1900	ppm	Griffin et al. 1999
Terpinene	Bifidobacterium	B. bifidum	ADM	MIC	-	mg/ml	Kim et al 2006
	Bifidobacterium	B. longum	ADM	MIC	-	mg/ml	Kim et al 2006
	Clostridium	C. perfringens	ADM	MIC	-	mg/ml	Kim et al 2006
	Lactobacillus	L. acidophilus	ADM	MIC	-	mg/ml	Kim et al 2006
Terpinenol	Bifidobacterium	B. bifidum	ADM	MIC	-	mg/ml	Kim et al 2006
	Bifidobacterium	B. longum	ADM	MIC	-	mg/ml	Kim et al 2006
	Clostridium	C. perfringens	ADM	MIC	-	mg/ml	Kim et al 2006
	Lactobacillus	L. acidophilus	ADM	MIC	-	mg/ml	Kim et al 2006
	Staphylococcus	S. aureus		MIC			Saxena et al. 2011
Terpineol	Bacillus	B. subtilis	ADM	ZOI		mm	Dorman et al. 2000
	Brevibacterium	B. linens	ADM	ZOI		mm	Dorman et al. 2000
	Brochothrix	B. thermosphacta	ADM	ZOI		mm	Dorman et al. 2000
	Staphylococcus	S. aureus	ADM	ZOI		mm	Dorman et al. 2000
	Bacillus	B. cereus	BMD, TKC, SEM	MIC, MBC	0.12	mg/ml	Guimaraes et al. 2019
	Staphylococcus	S. aureus	BMD, TKC, SEM	MIC, MBC	0.03	mg/ml	Guimaraes et al. 2019
	Bacillus	B. subtilis		MIC	62.5	ug/ml	Hsouna et al. 2013
	Listeria	L. monocytogenes		MIC	125	ug/ml	Hsouna et al. 2013
	Staphylococcus	S. aureus		MIC	62.5	ug/ml	Hsouna et al. 2013
	Staphylococcus	S. aureus		MIC			Saxena et al. 2011
Terpinolene	Bacillus	B. cereus	BMD, TKC, SEM	MIC, MBC	-	mg/ml	Guimaraes et al. 2019
	Staphylococcus	S. aureus	BMD, TKC, SEM	MIC, MBC	-	mg/ml	Guimaraes et al. 2019
	Bifidobacterium	B. bifidum	ADM	MIC	-	mg/ml	Kim et al 2006
	Bifidobacterium	B. longum	ADM	MIC	-	mg/ml	Kim et al 2006
	Clostridium	C. perfringens	ADM	MIC	-	mg/ml	Kim et al 2006
	Lactobacillus	L. acidophilus	ADM	MIC	-	mg/ml	Kim et al 2006
	Bacillus	B. subtilis	DDM, BMD	ZOI	18.3	mm	Carson and Riley. 1995
	Clostridium	C. perfringens	DDM, BMD	ZOI	28.7	mm	Carson and Riley. 1995
	Enterococcus	E. faecalis	DDM, BMD	ZOI	19.7	mm	Carson and Riley. 1995
	Lactobacillus	L. acidophilus	DDM, BMD	ZOI	14.7	mm	Carson and Riley. 1995
	Bacillus	B. subtilis	DDM, BMD	MIC	3.6 ± 0.3	mg/ml	Eftekhar et al. 2005
	Enterococcus	E. faecalis	DDM, BMD	MIC	7.2 ± 0.3	mg/ml	Eftekhar et al. 2005
	Staphylococcus	S. epidermidis	DDM, BMD	MIC	1.8 ± 0.7	mg/ml	Eftekhar et al. 2005
	Staphylococcus	S. aureus	DDM, BMD	MIC	3.6 ± 0.2	mg/ml	Eftekhar et al. 2005
	Enterococcus	E. faecalis		MIC	>16	mg/ml	Rios et al. 2003
	Staphylococcus	S. aureus		MIC	>16	mg/ml	Rios et al. 2003
Thujone	Bacillus	B. subtilis	ADM	ZOI		mm	Dorman et al. 2000
	Brevibacterium	B. linens	ADM	ZOI		mm	Dorman et al. 2000
	Brochothrix	B. thermosphacta	ADM	ZOI		mm	Dorman et al. 2000
	Staphylococcus	S. aureus	ADM	ZOI		mm	Dorman et al. 2000	* use blends of pure terpenes and only evaluated in vivo
Thymol	Bacillus	B. subtilis	ADM	ZOI		mm	Dorman et al. 2000	* use blends of pure terpenes and only evaluated in vivo
	Brevibacterium	B. linens	ADM	ZOI		mm	Dorman et al. 2000	* use blends of pure terpenes and only evaluated in vivo
	Brochothrix	B. thermosphacta	ADM	ZOI		mm	Dorman et al. 2000	* use blends of pure terpenes and only evaluated in vivo
	Staphylococcus	S. aureus	ADM	ZOI		mm	Dorman et al. 2000
	Bacillus	B. cereus	BMD (Resazurin)	MIC, MBC	7.53, 120.62	g/l	Gallucci et al. 2009
	Staphylococcus	S. aureus	BMD (Resazurin)	MIC, MBC	7.53, 60.31	g/l	Gallucci et al. 2009
	Staphylococcus	S. aureus	ADM	MIC	1000	ppm	Griffin et al. 1999
	Staphylococcus	S. aureus	MIC	MIC	250	ppm	Guarda et al. 2011
	Listeria	L. innocua	MIC	MIC	250	ppm	Guarda et al. 2012
	Bacillus	B. cereus	BMD, TKC, SEM	MIC, MBC	0.007	mg/ml	Guimaraes et al. 2019
	Staphylococcus	S. aureus	BMD, TKC, SEM	MIC, MBC	0.007	mg/ml	Guimaraes et al. 2019
	Staphylococcus	S. aureus		MIC	140	mg/l	Lambert, 2001
	Bifidobacterium	B. longum	BMD (Resazurin)	MIC	-	mg/ml	Ngan et al. 2012
	Clostridioides	C. difficile	BMD (Resazurin)	MIC	-	mg/ml	Ngan et al. 2012
	Clostridium	C. paraputrificum	BMD (Resazurin)	MIC	-	mg/ml	Ngan et al. 2012
	Clostridium	C. perfringens	BMD (Resazurin)	MIC	-	mg/ml	Ngan et al. 2012
	Staphylococcus	S. aureus	BMD (Resazurin)	MIC	-	mg/ml	Ngan et al. 2012
	Staphylococcus	S. aureus	BMD	MIC	0.31	mg/ml	Trombetta et al. 2004
	Staphylococcus	S. aureus	BMD	MIC	160	ug/ml	Zdravkovic et al., 2021
	Staphylococcus	S. pseudintermedius	BMD	MIC	160	ug/ml	Zdravkovic et al., 2021
t-Muurolol	Bacillus	B. cereus		MIC	62.5	ug/ml	Su et al. 2015
	Staphylococcus	S. aureus		MIC	31.25	ug/ml	Su et al. 2015
	Staphylococcus	S. epidermidis		MIC	31.25	ug/ml	Su et al. 2015
Totarol	Staphylococcus	S. aureus		MIC	0.07	mg/ml	Popova et al. 2009
	Staphylococcus	S. epidermidis		MIC	0.08	mg/ml	Popova et al. 2009
	Streptococcus	S. mutans		MIC	0.75	mg/ml	Popova et al. 2009
	Streptococcus	S. viridans		MIC	0.8	mg/ml	Popova et al. 2009
Totarolone	Staphylococcus	S. epidermidis		MIC	0.06	mg/ml	Popova et al. 2009
	Staphylococcus	S. aureus		MIC	0.1	mg/ml	Popova et al. 2009
	Streptococcus	S. mutans		MIC	0.61	mg/ml	Popova et al. 2009
	Streptococcus	S. viridans		MIC	0.65	mg/ml	Popova et al. 2009
Trans-anethole	Staphylococcus	S. aureus	DDM	ZOI	-	mm	Donati et al. 2015
	Bacillus	B. subtilis		ZOI	10	mm	Magiatis et al. 1999
	Staphylococcus	S. aureus		ZOI	8	mm	Magiatis et al. 1999
Trans-caryophyllene	Enterococcus	E. faecalis		MIC	16	mg/ml	Rios et al. 2003
	Staphylococcus	S. aureus		MIC	8	mg/ml	Rios et al. 2003
	Staphylococcus	S. aureus		MIC	>20	mg/ml	Runyoro et al. 2010
	Staphylococcus	S. epidermidis		MIC	>20	mg/ml	Runyoro et al. 2010
	Streptococcus	S. mutans		MIC	-	mg/ml	Runyoro et al. 2010
	Streptococcus	S. viridans		MIC	-	mg/ml	Runyoro et al. 2010
Valencene	Bacillus	B. cereus	BMD, TKC, SEM	MIC, MBC	-	mg/ml	Guimaraes et al. 2019
	Staphylococcus	S. aureus	BMD, TKC, SEM	MIC, MBC	-	mg/ml	Guimaraes et al. 2019
Verbenol	Staphylococcus	S. aureus	ADM	MIC	2000	ppm	Griffin et al. 1999
	Bifidobacterium	B. longum	BMD (Resazurin)	MIC	-	mg/ml	Ngan et al. 2012
	Clostridioides	C. difficile	BMD (Resazurin)	MIC	-	mg/ml	Ngan et al. 2012
	Clostridium	C. paraputrificum	BMD (Resazurin)	MIC	-	mg/ml	Ngan et al. 2012
	Clostridium	C. perfringens	BMD (Resazurin)	MIC	-	mg/ml	Ngan et al. 2012
	Staphylococcus	S. aureus	BMD (Resazurin)	MIC	-	mg/ml	Ngan et al. 2012
Verbenone	Staphylococcus	S. aureus	ADM	MIC	3900	ppm	Griffin et al. 1999
	Bacillus	B. subtilis		ZOI	17	mm	Magiatis et al. 1999
	Staphylococcus	S. aureus		ZOI	21.5	mm	Magiatis et al. 1999
Xanthorrhizol	Streptococcus	S. mutans		MIC	2.5	ug/ml	Rukayadi and Hwang. 2006
α-Amyrin	Staphylococcus	S. aureus	BMD, RNA-seq	MIC	64	ug/ml	Chung et al. 2014
α-Bisabolol	Bacillus	B. cereus	BMD, TKC, SEM	MIC, MBC	-	mg/ml	Guimaraes et al. 2019
	Staphylococcus	S. aureus	BMD, TKC, SEM	MIC, MBC	-	mg/ml	Guimaraes et al. 2019
α-Cadinol	Bacillus	B. cereus		MIC	125	ug/ml	Su et al. 2015
	Staphylococcus	S. aureus		MIC	62.5	ug/ml	Su et al. 2015
	Staphylococcus	S. epidermidis		MIC	62.5	ug/ml	Su et al. 2015
α-Humulene	Bacillus	B. subtilis	ADM	ZOI	13	mm	Ahmad et al. 2019
	Bacillus	B. cereus	BMD, TKC, SEM	MIC, MBC	-	mg/ml	Guimaraes et al. 2019
	Staphylococcus	S. aureus	BMD, TKC, SEM	MIC, MBC	-	mg/ml	Guimaraes et al. 2019
	Clostridium	C. butyricum		MIC	>2	% (v/v)	Nissen et al. 2010
	Clostridium	C. sporogenes		MIC	>2	% (v/v)	Nissen et al. 2010
	Enterococcus	E. hirae		MIC	1.69	% (v/v)	Nissen et al. 2010
	Enterococcus	E. faecium		MIC	1.87	% (v/v)	Nissen et al. 2010
	Streptococcus	S. salivarius		MIC	1.53	% (v/v)	Nissen et al. 2010
	Clostridium	C. bifermentas		MIC	1.9	% (v/v)	Nissen et al. 2010
	Clostridium	C. tyrobutyricum		MIC	>2	% (v/v)	Nissen et al. 2010
	Bacillus	B. cereus		MIC	750	ug/ml	Su et al. 2015
	Staphylococcus	S. aureus		MIC	500	ug/ml	Su et al. 2015
	Staphylococcus	S. epidermidis		MIC	500	ug/ml	Su et al. 2015
α-Ionone	Staphylococcus	S. aureus	ADM	MIC	18200	ppm	Griffin et al. 1999
α-Phellandrene	Bacillus	B. cereus	BMD, TKC, SEM	MIC, MBC	-	mg/ml	Guimaraes et al. 2019
	Staphylococcus	S. aureus	BMD, TKC, SEM	MIC, MBC	-	mg/ml	Guimaraes et al. 2019
α-Pinene	Staphylococcus	S. aureus	DDM, BMD, TKC	MIC, MBC	2.5 , 10	µl/ml	De Sousa Eduardo et al. 2018
	Bacillus	B. subtilis	ADM	ZOI		mm	Dorman et al. 2000
	Brevibacterium	B. linens	ADM	ZOI		mm	Dorman et al. 2000
	Brochothrix	B. thermosphacta	ADM	ZOI		mm	Dorman et al. 2000
	Staphylococcus	S. aureus	ADM	ZOI		mm	Dorman et al. 2000
	Bacillus	B. cereus	BMD, TKC, SEM	MIC, MBC	-	mg/ml	Guimaraes et al. 2019
	Staphylococcus	S. aureus	BMD, TKC, SEM	MIC, MBC	-	mg/ml	Guimaraes et al. 2019
	Bacillus	B. subtilis	ADM, TKC, SEM, IML	MIC, MBC	>8	% (v/v)	Guo et al., 2018
	Listeria	L. monocytogenes	ADM, TKC, SEM, IML	MIC, MBC	8	% (v/v)	Guo et al., 2018
	Staphylococcus	S. aureus	ADM, TKC, SEM, IML	MIC, MBC	4	% (v/v)	Guo et al., 2018
	Staphylococcus	S. epidermidis		MIC	5	µl/ml	Leite et al. 2007
	Staphylococcus	S. aureus		MIC	20	µl/ml	Leite et al. 2007
	Streptococcus	S. pneumoniae		MIC	5	µl/ml	Leite et al. 2007
	Streptococcus	S. pyogenes		MIC	5	µl/ml	Leite et al. 2007
	Lactiplantibacillus	L. plantarum		MIC	>12000	ug/g	Liu et al. 2012
	Listeria	L. monocytogenes		MIC	>12000	ug/g	Liu et al. 2012
	Bacillus	B. subtilis		ZOI	0	mm	Magiatis et al. 1999
	Staphylococcus	S. aureus		ZOI	3.5	mm	Magiatis et al. 1999
	Clostridium	C. butyricum		MIC	0.93	% (v/v)	Nissen et al. 2010
	Clostridium	C. sporogenes		MIC	1.29	% (v/v)	Nissen et al. 2010
	Enterococcus	E. faecium		MIC	0.75	% (v/v)	Nissen et al. 2010
	Enterococcus	E. hirae		MIC	0.8	% (v/v)	Nissen et al. 2010
	Streptococcus	S. salivarius		MIC	1.26	% (v/v)	Nissen et al. 2010
	Clostridium	C. tyrobutyricum		MIC	1.14	% (v/v)	Nissen et al. 2010
	Clostridium	C. bifermentas		MIC	1.17	% (v/v)	Nissen et al. 2010
	Enterococcus	E. faecalis		MIC	16	mg/ml	Rios et al. 2003
	Staphylococcus	S. aureus		MIC	16	mg/ml	Rios et al. 2003
	Staphylococcus	S. aureus		MIC	7.5	mg/ml	Runyoro et al. 2010
	Staphylococcus	S. epidermidis		MIC	9.5	mg/ml	Runyoro et al. 2010
	Streptococcus	S. mutans		MIC	-	mg/ml	Runyoro et al. 2010
	Streptococcus	S. viridans		MIC	-	mg/ml	Runyoro et al. 2010
	Staphylococcus	S. aureus		IC50	68.6 ± 7.9	ug/ml	Utegenova et al. 2018
	Staphylococcus	S. aureus	BMD	MIC	2560	ug/ml	Zdravkovic et al., 2021
	Staphylococcus	S. pseudintermedius	BMD	MIC	>2560	ug/ml	Zdravkovic et al., 2021
α-Terpinene	Bacillus	B. subtilis	DDM, BMD	ZOI	19.3	mm	Carson and Riley. 1995
	Clostridium	C. perfringens	DDM, BMD	ZOI	32.3	mm	Carson and Riley. 1995
	Enterococcus	E. faecalis	DDM, BMD	ZOI	15	mm	Carson and Riley. 1995
	Lactobacillus	L. acidophilus	DDM, BMD	ZOI	0	mm	Carson and Riley. 1995
	Bacillus	B. subtilis	ADM	ZOI		mm	Dorman et al. 2000
	Brevibacterium	B. linens	ADM	ZOI		mm	Dorman et al. 2000
	Brochothrix	B. thermosphacta	ADM	ZOI		mm	Dorman et al. 2000
	Staphylococcus	S. aureus	ADM	ZOI		mm	Dorman et al. 2000
	Staphylococcus	S. aureus	ADM	MIC	16400	ppm	Griffin et al. 1999
α-Terpineol	Bacillus	B. subtilis	DDM, BMD	ZOI	23	mm	Carson and Riley. 1995
	Clostridium	C. perfringens	DDM, BMD	ZOI	29.3	mm	Carson and Riley. 1995
	Enterococcus	E. faecalis	DDM, BMD	ZOI	17	mm	Carson and Riley. 1995
	Lactobacillus	L. acidophilus	DDM, BMD	ZOI	19.3	mm	Carson and Riley. 1995
	Staphylococcus	S. aureus	ADM	MIC	1900	ppm	Griffin et al. 1999
	Lactiplantibacillus	L. plantarum		MIC	6000	ug/g	Liu et al. 2012
	Listeria	L. monocytogenes		MIC	6000	ug/g	Liu et al. 2012
	Bacillus	B. subtilis		ZOI	15.5	mm	Magiatis et al. 1999
	Staphylococcus	S. aureus		ZOI	13	mm	Magiatis et al. 1999
	Bacillus	B. subtilis	ADM	ZOI		mm	Dorman et al. 2000
	Brevibacterium	B. linens	ADM	ZOI		mm	Dorman et al. 2000
	Brochothrix	B. thermosphacta	ADM	ZOI		mm	Dorman et al. 2000
	Staphylococcus	S. aureus	ADM	ZOI		mm	Dorman et al. 2000
α-Terpinolene	Staphylococcus	S. aureus	ADM	MIC	16900	ppm	Griffin et al. 1999
	Bifidobacterium	B. longum	BMD (Resazurin)	MIC	-	mg/ml	Ngan et al. 2012
	Clostridioides	C. difficile	BMD (Resazurin)	MIC	-	mg/ml	Ngan et al. 2012
	Clostridium	C. paraputrificum	BMD (Resazurin)	MIC	-	mg/ml	Ngan et al. 2012
	Clostridium	C. perfringens	BMD (Resazurin)	MIC	-	mg/ml	Ngan et al. 2012
	Staphylococcus	S. aureus	BMD (Resazurin)	MIC	-	mg/ml	Ngan et al. 2012
	Lactiplantibacillus	L. plantarum		MIC	6000	ug/g	Liu et al. 2012
	Listeria	L. monocytogenes		MIC	12000	ug/g	Liu et al. 2012
α-Terpinyl acetate	Staphylococcus	S. aureus	ADM	MIC	18900	ppm	Griffin et al. 1999
β-Caryophyllene	Bacillus	B. subtilis	DDM, BMD	MIC	8 ± 2.1	µM	Dahham et al. 2015
	Bacillus	B. cereus	DDM, BMD	MIC	9 ± 1.1	µM	Dahham et al. 2015
	Staphylococcus	S. aureus	DDM, BMD	MIC	3 ± 0.4	µM	Dahham et al. 2015
	Staphylococcus	S. aureus	DDM	ZOI	-	mm	Donati et al. 2015
	Bacillus	B. cereus	BMD, TKC, SEM	MIC, MBC	-	mg/ml	Guimaraes et al. 2019
	Staphylococcus	S. aureus	BMD, TKC, SEM	MIC, MBC	-	mg/ml	Guimaraes et al. 2019
	Bifidobacterium	B. bifidum	ADM	MIC	-	mg/ml	Kim et al 2006
	Bifidobacterium	B. longum	ADM	MIC	-	mg/ml	Kim et al 2006
	Clostridium	C. perfringens	ADM	MIC	-	mg/ml	Kim et al 2006
	Lactobacillus	L. acidophilus	ADM	MIC	-	mg/ml	Kim et al 2006
	Bacillus	B. cereus		MIC	-		Kim et al. 2008
	Bacillus	B. subtilis		MIC	-		Kim et al. 2008
	Enterococcus	E. faecalis		MIC	-		Kim et al. 2008
	Staphylococcus	S. aureus		MIC	-		Kim et al. 2008
	Staphylococcus	S. epidermidis		MIC	-		Kim et al. 2008
	Lactiplantibacillus	L. plantarum		MIC	>12000	ug/g	Liu et al. 2012
	Listeria	L. monocytogenes		MIC	>12000	ug/g	Liu et al. 2012
	Bacillus	B. subtilis		ZOI	13.5	mm	Magiatis et al. 1999
	Staphylococcus	S. aureus		ZOI	10.5	mm	Magiatis et al. 1999
	Bacillus	B. cereus	BMD (Resazurin)	MIC	2.5	% (v/v)	Moo et al. 2020
	Actinomyces	Actinomyces spp.		MIC	18.75	mg/ml	Pieri et al., 2016
	Aerococcus	Aerococcus spp.		MIC	25	mg/ml	Pieri et al., 2016
	Bacillus	Bacillus spp.		MIC	75	mg/ml	Pieri et al., 2016
	Enterococcus	Enterococcus spp.		MIC	33.3333	mg/ml	Pieri et al., 2016
	Lactobacillus	Lactobacillus spp.		MIC	37.5	mg/ml	Pieri et al., 2016
	Lactococcus	Lactococcus spp.		MIC	6.25	mg/ml	Pieri et al., 2016
	Leuconostoc	Leuconostoc spp.		MIC	83.3333	mg/ml	Pieri et al., 2016
	Enterococcus	E. faecalis		MIC	6	ppm	Schmidt et al. 2010
	Staphylococcus	S. aureus		MIC	60	ppm	Schmidt et al. 2010
	Bacillus	B. cereus		MIC	500	ug/ml	Su et al. 2015
	Staphylococcus	S. aureus		MIC	250	ug/ml	Su et al. 2015
	Staphylococcus	S. epidermidis		MIC	250	ug/ml	Su et al. 2015
	Streptococcus	S. mutans		MIC	0.16	% (v/v)	Yoo et al. 2018
β-Citronellol	Staphylococcus	S. aureus	ADM	MIC	860	ppm	Griffin et al. 1999
	Bacillus	B. cereus	BMD, TKC, SEM	MIC, MBC	0.12	mg/ml	Guimaraes et al. 2019
	Staphylococcus	S. aureus	BMD, TKC, SEM	MIC, MBC	0.03	mg/ml	Guimaraes et al. 2019
β-Fenchyl alcohol	Enterococcus	E. faecalis		MIC	2	mg/ml	Rios et al. 2003
	Staphylococcus	S. aureus		MIC	4	mg/ml	Rios et al. 2003
β-Ionone	Staphylococcus	S. aureus	ADM	MIC	18500	ppm	Griffin et al. 1999
β-Myrcene	Bacillus	B. cereus	BMD, TKC, SEM	MIC, MBC	-	mg/ml	Guimaraes et al. 2019
	Staphylococcus	S. aureus	BMD, TKC, SEM	MIC, MBC	-	mg/ml	Guimaraes et al. 2019
	Bacillus	B. subtilis		ZOI	19.5	mm	Magiatis et al. 1999
	Staphylococcus	S. aureus		ZOI	10	mm	Magiatis et al. 1999
(-)-α-Pinene	Staphylococcus	S. aureus	ADM	MIC	12700	ppm	Griffin et al. 1999
β-Pinene	Bacillus	B. subtilis	ADM	ZOI		mm	Dorman et al. 2000
	Brevibacterium	B. linens	ADM	ZOI		mm	Dorman et al. 2000
	Brochothrix	B. thermosphacta	ADM	ZOI		mm	Dorman et al. 2000
	Staphylococcus	S. aureus	ADM	ZOI		mm	Dorman et al. 2000
	Staphylococcus	S. aureus	ADM	MIC	16800	ppm	Griffin et al. 1999
	Bacillus	B. cereus	BMD, TKC, SEM	MIC, MBC	-	mg/ml	Guimaraes et al. 2019
	Staphylococcus	S. aureus	BMD, TKC, SEM	MIC, MBC	-	mg/ml	Guimaraes et al. 2019
	Bacillus	B. subtilis	ADM, TKC, SEM, IML	MIC, MBC	0.25	% (v/v)	Guo et al., 2018
	Listeria	L. monocytogenes	ADM, TKC, SEM, IML	MIC, MBC	1	% (v/v)	Guo et al., 2018
	Staphylococcus	S. aureus	ADM, TKC, SEM, IML	MIC, MBC	1	% (v/v)	Guo et al., 2018
	Staphylococcus	S. aureus		MIC	20	µl/ml	Leite et al. 2007
	Staphylococcus	S. epidermidis		MIC	20	µl/ml	Leite et al. 2007
	Streptococcus	S. pneumoniae		MIC	20	µl/ml	Leite et al. 2007
	Streptococcus	S. pyogenes		MIC	20	µl/ml	Leite et al. 2007
	Lactiplantibacillus	L. plantarum		MIC	12000	ug/g	Liu et al. 2012
	Listeria	L. monocytogenes		MIC	12000	ug/g	Liu et al. 2012
	Bacillus	B. subtilis		ZOI	6.75	mm	Magiatis et al. 1999
	Staphylococcus	S. aureus		ZOI	0	mm	Magiatis et al. 1999
	Clostridium	C. butyricum		MIC	1.35	% (v/v)	Nissen et al. 2010
	Clostridium	C. sporogenes		MIC	1.52	% (v/v)	Nissen et al. 2010
	Enterococcus	E. hirae		MIC	1.16	% (v/v)	Nissen et al. 2010
	Enterococcus	E. faecium		MIC	1.34	% (v/v)	Nissen et al. 2010
	Streptococcus	S. salivarius		MIC	>2	% (v/v)	Nissen et al. 2010
	Clostridium	C. bifermentas		MIC	1.36	% (v/v)	Nissen et al. 2010
	Clostridium	C. tyrobutyricum		MIC	>2	% (v/v)	Nissen et al. 2010
	Enterococcus	E. faecalis		MIC	>16	mg/ml	Rios et al. 2003
	Staphylococcus	S. aureus		MIC	>16	mg/ml	Rios et al. 2003
	Staphylococcus	S. aureus		MIC	12	mg/ml	Runyoro et al. 2010
	Staphylococcus	S. epidermidis		MIC	16	mg/ml	Runyoro et al. 2010
	Streptococcus	S. mutans		MIC	-	mg/ml	Runyoro et al. 2010
	Streptococcus	S. viridans		MIC	-	mg/ml	Runyoro et al. 2010
	Staphylococcus	S. aureus		IC50	51.4 ± 4.1	IC50 (ug/ml)	Utegenova et al. 2018
γ-Terpinene	Bacillus	B. subtilis	DDM, BMD	ZOI	0	mm	Carson and Riley. 1995
	Clostridium	C. perfringens	DDM, BMD	ZOI	22	mm	Carson and Riley. 1995
	Enterococcus	E. faecalis	DDM, BMD	ZOI	14	mm	Carson and Riley. 1995
	Lactobacillus	L. acidophilus	DDM, BMD	ZOI	0	mm	Carson and Riley. 1995
	Bacillus	B. subtilis	DDM, BMD	MIC	3.75 ± 0.2	mg/ml	Eftekhar et al. 2005
	Enterococcus	E. faecalis	DDM, BMD	MIC	7.5 ± 0.2	mg/ml	Eftekhar et al. 2005
	Staphylococcus	S. aureus	DDM, BMD	MIC	>15 ± 0.3	mg/ml	Eftekhar et al. 2005
	Staphylococcus	S. epidermidis	DDM, BMD	MIC	7.5 ± 0.4	mg/ml	Eftekhar et al. 2005
	Staphylococcus	S. aureus	ADM	MIC	16600	ppm	Griffin et al. 1999
	Bacillus	B. cereus	BMD, TKC, SEM	MIC, MBC	-	mg/ml	Guimaraes et al. 2019
	Staphylococcus	S. aureus	BMD, TKC, SEM	MIC, MBC	-	mg/ml	Guimaraes et al. 2019
	Bacillus	B. subtilis	ADM, TKC, SEM, IML	MIC, MBC	4	% (v/v)	Guo et al., 2018
	Listeria	L. monocytogenes	ADM, TKC, SEM, IML	MIC, MBC	8	% (v/v)	Guo et al., 2018
	Staphylococcus	S. aureus	ADM, TKC, SEM, IML	MIC, MBC	>8	% (v/v)	Guo et al., 2018
	Bacillus	B. subtilis		ZOI	12	mm	Magiatis et al. 1999
	Staphylococcus	S. aureus		ZOI	8	mm	Magiatis et al. 1999
13-epi-cupressic acid	Staphylococcus	S. aureus		ZOI	7	mm	Popova et al. 2009
	Staphylococcus	S. epidermidis		ZOI	7	mm	Popova et al. 2009
	Streptococcus	S. mutans		ZOI		mm	Popova et al. 2009
	Streptococcus	S. viridans		ZOI		mm	Popova et al. 2009
13-epi-manool	Staphylococcus	S. epidermidis		MIC	0.25	mg/ml	Popova et al. 2009
	Staphylococcus	S. aureus		MIC	0.45	mg/ml	Popova et al. 2009
	Streptococcus	S. mutans		MIC	0.18	mg/ml	Popova et al. 2009
	Streptococcus	S. viridans		MIC	0.36	mg/ml	Popova et al. 2009
13-epi-torulosal	Staphylococcus	S. aureus		ZOI	8	mm	Popova et al. 2009
	Staphylococcus	S. epidermidis		ZOI	8	mm	Popova et al. 2009
	Streptococcus	S. mutans		ZOI		mm	Popova et al. 2009
	Streptococcus	S. viridans		ZOI		mm	Popova et al. 2009
	Staphylococcus	S. aureus		ZOI	10	mm	Popova et al. 2009
	Staphylococcus	S. epidermidis		ZOI	12	mm	Popova et al. 2009
	Streptococcus	S. mutans		ZOI	8	mm	Popova et al. 2009
	Streptococcus	S. viridans		ZOI	9	mm	Popova et al. 2009
15-oxolabda-8(17),13-dien-19-oic acid	Staphylococcus	S. epidermidis		MIC	0.34	mg/ml	Popova et al. 2009
	Staphylococcus	S. aureus		MIC	0.45	mg/ml	Popova et al. 2009
	Streptococcus	S. viridans		MIC	0.85	mg/ml	Popova et al. 2009
	Streptococcus	S. mutans		MIC	0.97	mg/ml	Popova et al. 2009
5-α-hydroxycaryophylla-3(4),8(13)-diene	Bacillus	B. cereus		MIC			Kim et al. 2008
5-α-hydroxycaryophylla-3(4),8(13)-diene	Bacillus	B. subtilis		MIC			Kim et al. 2008
5-α-hydroxycaryophylla-3(4),8(13)-diene	Enterococcus	E. faecalis		MIC			Kim et al. 2008
5-α-hydroxycaryophylla-3(4),8(13)-diene	Staphylococcus	S. aureus		MIC	16 +- 0.7		Kim et al. 2008
5-α-hydroxycaryophylla-3(4),8(13)-diene	Staphylococcus	S. epidermidis		MIC			Kim et al. 2008
5-α-hydroxycaryophylla-4(12),8(13)-diene	Bacillus	B. cereus		MIC			Kim et al. 2008
5-α-hydroxycaryophylla-4(12),8(13)-diene	Bacillus	B. subtilis		MIC			Kim et al. 2008
5-α-hydroxycaryophylla-4(12),8(13)-diene	Enterococcus	E. faecalis		MIC			Kim et al. 2008
5-α-hydroxycaryophylla-4(12),8(13)-diene	Staphylococcus	S. aureus		MIC	15 +- 0.5		Kim et al. 2008
5-α-hydroxycaryophylla-4(12),8(13)-diene	Staphylococcus	S. epidermidis		MIC			Kim et al. 2008
5-β-hydroxycaryophylla-3(4),8(13)-diene	Bacillus	B. cereus		MIC			Kim et al. 2008
5-β-hydroxycaryophylla-3(4),8(13)-diene	Bacillus	B. subtilis		MIC			Kim et al. 2008
5-β-hydroxycaryophylla-3(4),8(13)-diene	Enterococcus	E. faecalis		MIC			Kim et al. 2008
5-β-hydroxycaryophylla-3(4),8(13)-diene	Staphylococcus	S. aureus		MIC	18 ± 0.9		Kim et al. 2008
5-β-hydroxycaryophylla-3(4),8(13)-diene	Staphylococcus	S. epidermidis		MIC			Kim et al. 2008
6-methyl-5-hepten-2-one	Lactiplantibacillus	L. plantarum		MIC	6000	ug/g	Liu et al. 2012
6-methyl-5-hepten-2-one	Listeria	L. monocytogenes		MIC	12000	ug/g	Liu et al. 2012
7-amino-4-methylcoumarin	Staphylococcus	S. aureus		MIC	16 ± 0.55	ug/ml	Liu et al. 2008
	Staphylococcus	S. aureus		MIC	8.5 ± 0.46	ug/ml	Liu et al. 2008
Acetyl lychnopholic acid	Staphylococcus	S. aureus		MIC	<10	ug/ml	Miguel et al. 1996
acetylisocupressic acid	Staphylococcus	S. aureus		ZOI	9	mm	Popova et al. 2009
	Staphylococcus	S. epidermidis		ZOI	9	mm	Popova et al. 2009
	Streptococcus	S. mutans		ZOI	10	mm	Popova et al. 2009
	Streptococcus	S. viridans		ZOI	11	mm	Popova et al. 2009
cycloartane triterpene 1	Staphylococcus	S. aureus		MIC	0.58	mg/ml	Popova et al. 2009
cycloartane triterpene 2	Staphylococcus	S. epidermidis		MIC	0.35	mg/ml	Popova et al. 2009
cycloartane triterpene 2	Staphylococcus	S. aureus		MIC	0.7	mg/ml	Popova et al. 2009
cycloartane triterpene 3	Staphylococcus	S. epidermidis		MIC	0.75	mg/ml	Popova et al. 2009
cycloartane triterpene 7	Streptococcus	S. mutans		MIC	0.65	mg/ml	Popova et al. 2009
cycloartane triterpene 8	Streptococcus	S. mutans		MIC	0.12	mg/ml	Popova et al. 2009
cycloartane triterpene 8	Streptococcus	S. viridans		MIC	0.48	mg/ml	Popova et al. 2009
cycloartane triterpene 9	Streptococcus	S. viridans		MIC	0.15	mg/ml	Popova et al. 2009
Dipentene	Bacillus	B. subtilis	ADM	ZOI	-	mm	Onawunmi et al., 1992
Dipentene	Staphylococcus	S. aureus	ADM	ZOI	-	mm	Onawunmi et al., 1992
diterpene 1	Staphylococcus	S. aureus		MIC	8	mm	Popova et al. 2009
diterpene 1	Staphylococcus	S. epidermidis		MIC	8	mm	Popova et al. 2009
diterpene 1	Streptococcus	S. mutans		ZOI		mm	Popova et al. 2009
diterpene 1	Streptococcus	S. viridans		ZOI		mm	Popova et al. 2009
diterpene 2	Staphylococcus	S. epidermidis		MIC	0.09	mg/ml	Popova et al. 2009
diterpene 2	Staphylococcus	S. aureus		MIC	0.32	mg/ml	Popova et al. 2009
diterpene 2	Streptococcus	S. mutans		MIC	1.32	mg/ml	Popova et al. 2009
diterpene 2	Streptococcus	S. viridans		MIC	1.37	mg/ml	Popova et al. 2009
trans-communal	Staphylococcus	S. aureus		MIC	8	mm	Popova et al. 2009
	Staphylococcus	S. epidermidis		MIC	8	mm	Popova et al. 2009
	Streptococcus	S. mutans		ZOI	8	mm	Popova et al. 2009
	Streptococcus	S. viridans		ZOI	8	mm	Popova et al. 2009
trans-communic acid	Staphylococcus	S. aureus		MIC	8	mm	Popova et al. 2009
	Staphylococcus	S. epidermidis		MIC	8	mm	Popova et al. 2009
	Streptococcus	S. mutans		ZOI	8	mm	Popova et al. 2009
	Streptococcus	S. viridans		ZOI	8	mm	Popova et al. 2009
Oleic acid	Bifidobacterium	B. bifidum	ADM	MIC	2	mg/ml	Kim et al 2006
	Bifidobacterium	B. longum	ADM	MIC	2	mg/ml	Kim et al 2006
	Clostridium	C. perfringens	ADM	MIC	2	mg/ml	Kim et al 2006
	Lactobacillus	L. acidophilus	ADM	MIC	2	mg/ml	Kim et al 2006
Oxoaethiopinone	Enterococcus	E. faecalis		MIC	>150	ug/ml	Kumza et al. 2007
	Staphylococcus	S. epidermidis		MIC	75	ug/ml	Kumza et al. 2007
	Staphylococcus	S. aureus		MIC	150	ug/ml	Kumza et al. 2007
Isoquercitrin	Bifidobacterium	B. bifidum	ADM	MIC	2	mg/ml	Kim et al 2006
	Bifidobacterium	B. longum	ADM	MIC	2	mg/ml	Kim et al 2006
	Clostridium	C. perfringens	ADM	MIC	2	mg/ml	Kim et al 2006
	Lactobacillus	L. acidophilus	ADM	MIC	2	mg/ml	Kim et al 2006
isorhamne_x0002_tin-3-O-rutinoside	Staphylococcus	S. aureus		MIC	8	mm	Popova et al. 2009
isorhamne_x0002_tin-3-O-rutinoside	Staphylococcus	S. epidermidis		MIC	8	mm	Popova et al. 2009
isorhamne_x0002_tin-3-O-rutinoside	Streptococcus	S. mutans		ZOI		mm	Popova et al. 2009
isorhamne_x0002_tin-3-O-rutinoside	Streptococcus	S. viridans		ZOI		mm	Popova et al. 2009
Junicedric acid	Staphylococcus	S. epidermidis		MIC	0.69	mg/ml	Popova et al. 2009
Junicedric acid	Staphylococcus	S. aureus		MIC	0.75	mg/ml	Popova et al. 2009
Junicedric acid	Streptococcus	S. mutans		MIC	0.65	mg/ml	Popova et al. 2009
Junicedric acid	Streptococcus	S. viridans		MIC	1.3	mg/ml	Popova et al. 2009
Isocupressic acid	Staphylococcus	S. epidermidis		MIC	8	mm	Popova et al. 2009
	Staphylococcus	S. aureus		MIC	9	mm	Popova et al. 2009
	Streptococcus	S. viridans		ZOI	9	mm	Popova et al. 2009
	Streptococcus	S. mutans		ZOI	10	mm	Popova et al. 2009

## Sheet: Gram Negative
Terpene	Microbe genus	Microbe species	Antimicrobial test used		MIC	MIC units	Reference
(-)-Borneol	Bacteroides	B. fragilis	BMD (Resazurin)	MIC	0.16	mg/ml	Ngan et al. 2012
Carvone	Enterobacter	E. aerogenes	DDM, BMD	ZOI	9	ZOI mm	Aggarwal et al. 2002
Carvone	Escherichia	E. coli	DDM, BMD	ZOI	-	ZOI mm	Aggarwal et al. 2002
Carvone	Klebsiella	K. pneumoniae	DDM, BMD	ZOI	10	ZOI mm	Aggarwal et al. 2002
Carvone	Pseudomonas	P. aeruginosa	DDM, BMD	ZOI	6	ZOI mm	Aggarwal et al. 2002
Carvone	Salmonella	S. typhi	DDM, BMD	ZOI	9	ZOI mm	Aggarwal et al. 2002
Limonene	Enterobacter	E. aerogenes	DDM, BMD	MID/ZOI	1/400 ; ND	MID dilution / ZOI mm	Aggarwal et al. 2002
Limonene	Escherichia	E. coli	DDM, BMD	MID/ZOI	1/800 ; 12	MID dilution / ZOI mm	Aggarwal et al. 2002
Limonene	Klebsiella	K. pneumoniae	DDM, BMD	MID/ZOI		MID dilution / ZOI mm	Aggarwal et al. 2002
Limonene	Pseudomonas	P. aeruginosa	DDM, BMD	MID/ZOI		MID dilution / ZOI mm	Aggarwal et al. 2002
Limonene	Salmonella	S. typhi	DDM, BMD	MID/ZOI	1/800 ; 12	MID dilution / ZOI mm	Aggarwal et al. 2002
α-Humulene	Escherichia	E. coli	ADM	ZOI	15	ZOI (mm) @ 50 ug/ml	Ahmad et al. 2019
Citral	Escherichia	E. coli	BMD, MTP, SEM, IML	MIC	1.25-2.5	µl/ml	Aimsaard et al., 2011
Geraniol	Escherichia	E. coli	BMD, MTP, SEM, IML	MIC	1.25-2.5	µl/ml	Aimsaard et al., 2011
Myrcene	Escherichia	E. coli	BMD, MTP, SEM, IML	MIC	>17.5	µl/ml	Aimsaard et al., 2011
Linalool	Porphyromonas	P. gingivalis	BMD	MIC	NI	ug/ml	Alviano et al. 2005
Cineole	Bacteroides	B. fragilis	DDM, BMD	ZOI	19	mm	Carson and Riley. 1995
Cineole	Escherichia	E. coli	DDM, BMD	ZOI	25	mm	Carson and Riley. 1995
Cineole	Moraxella	M. catarrhalis	DDM, BMD	ZOI	22	mm	Carson and Riley. 1995
Linalool	Bacteroides	B. fragilis	DDM, BMD	ZOI	42	mm	Carson and Riley. 1995
Linalool	Escherichia	E. coli	DDM, BMD	ZOI	42.5	mm	Carson and Riley. 1995
Linalool	Moraxella	M. catarrhalis	DDM, BMD	ZOI	>90	mm	Carson and Riley. 1995
p-Cymene	Bacteroides	B. fragilis	DDM, BMD	ZOI	15	mm	Carson and Riley. 1995
p-Cymene	Escherichia	E. coli	DDM, BMD	ZOI	0	mm	Carson and Riley. 1995
p-Cymene	Moraxella	M. catarrhalis	DDM, BMD	ZOI	0	mm	Carson and Riley. 1995
Terpinen-4-ol	Bacteroides	B. fragilis	DDM, BMD	ZOI	36.7	mm	Carson and Riley. 1995
Terpinen-4-ol	Escherichia	E. coli	DDM, BMD	ZOI	37	mm	Carson and Riley. 1995
Terpinen-4-ol	Moraxella	M. catarrhalis	DDM, BMD	ZOI	32	mm	Carson and Riley. 1995
Terpinolene	Bacteroides	B. fragilis	DDM, BMD	ZOI	17.7	mm	Carson and Riley. 1995
Terpinolene	Escherichia	E. coli	DDM, BMD	ZOI	23	mm	Carson and Riley. 1995
Terpinolene	Moraxella	M. catarrhalis	DDM, BMD	ZOI	20.7	mm	Carson and Riley. 1995
α-Terpinene	Bacteroides	B. fragilis	DDM, BMD	ZOI	21.3	mm	Carson and Riley. 1995
α-Terpinene	Escherichia	E. coli	DDM, BMD	ZOI	16	mm	Carson and Riley. 1995
α-Terpinene	Moraxella	M. catarrhalis	DDM, BMD	ZOI	20.3	mm	Carson and Riley. 1995
α-Terpineol	Bacteroides	B. fragilis	DDM, BMD	ZOI	27.7	mm	Carson and Riley. 1995
α-Terpineol	Escherichia	E. coli	DDM, BMD	ZOI	33	mm	Carson and Riley. 1995
α-Terpineol	Moraxella	M. catarrhalis	DDM, BMD	ZOI	28	mm	Carson and Riley. 1995
γ-Terpinene	Bacteroides	B. fragilis	DDM, BMD	ZOI	15	mm	Carson and Riley. 1995
γ-Terpinene	Escherichia	E. coli	DDM, BMD	ZOI	0	mm	Carson and Riley. 1995
γ-Terpinene	Moraxella	M. catarrhalis	DDM, BMD	ZOI	16	mm	Carson and Riley. 1995
Farnesol	Burkholderia	B. pseudomallei	BMD, MTP, SEM	MIC	185.65	mmol/l	Castelo-Branco et al. 2015
Limonene	Escherichia	E. coli	BMD, TKC, BLA, RAPD-PCR, MTP	MIC/ MBC	-	mg/ml	Cerioli et al., 2018
β-Caryophyllene	Escherichia	E. coli	DDM, BMD	MIC	9 ± 2.2	µM	Dahham et al. 2015
β-Caryophyllene	Klebsiella	K. pneumoniae	DDM, BMD	MIC	14 ± 2.7	µM	Dahham et al. 2015
β-Caryophyllene	Pseudomonas	P. aeruginosa	DDM, BMD	MIC	7 ± 1.2	µM	Dahham et al. 2015
Limonene	Escherichia	E. coli	BMD	Log reduction	6.0 ± 0.2.0	CFU/ml	Darvish et al. 2022
α-Pinene	Escherichia	E. coli	DDM, BMD, TKC	MIC, MBC	1.25, 1.25	µl/ml	De Sousa Eduardo et al. 2019
Estragole	Escherichia	E. coli	DDM	ZOI	-	mm	Donati et al. 2015
Estragole	Pseudomonas	P. aeruginosa	DDM	ZOI	-	mm	Donati et al. 2015
Myrcene	Escherichia	E. coli	DDM	ZOI	-	mm	Donati et al. 2015
Myrcene	Pseudomonas	P. aeruginosa	DDM	ZOI	-	mm	Donati et al. 2015
Trans-anethole	Escherichia	E. coli	DDM	ZOI	-	mm	Donati et al. 2015
Trans-anethole	Pseudomonas	P. aeruginosa	DDM	ZOI	-	mm	Donati et al. 2015
β-Caryophyllene	Escherichia	E. coli	DDM	ZOI	-	mm	Donati et al. 2015
β-Caryophyllene	Pseudomonas	P. aeruginosa	DDM	ZOI	-	mm	Donati et al. 2015
Borneol	Acinetobacter	A. calcoacetica	ADM	ZOI	7 ± 1.1	mm	Dorman et al. 2000
Borneol	Aeromonas	A. hydrophila	ADM	ZOI	8.2 ± 0.5	mm	Dorman et al. 2000
Borneol	Alcaligenes	A. faecalis	ADM	ZOI	-	mm	Dorman et al. 2000
Borneol	Citrobacter	C. freundii	ADM	ZOI		mm	Dorman et al. 2000
Borneol	Fusobacterium	F. suaveolens	ADM	ZOI	7.0 ± 0.1	mm	Dorman et al. 2000
Borneol	Proteus	P. vulgaris	ADM	ZOI		mm	Dorman et al. 2000
Borneol	Vibrio	V. natriegens	ADM	ZOI	9.1 ± 0.5	mm	Dorman et al. 2000
Carvacrol	Acinetobacter	A. calcoacetica	ADM	ZOI	45.3 ± 1.3	mm	Dorman et al. 2000
Carvacrol	Aeromonas	A. hydrophila	ADM	ZOI	37.7 ± 2.4	mm	Dorman et al. 2000
Carvacrol	Alcaligenes	A. faecalis	ADM	ZOI	21.8 ± 1.6	mm	Dorman et al. 2000
Carvacrol	Citrobacter	C. freundii	ADM	ZOI	17.7 ± 0.1	mm	Dorman et al. 2000
Carvacrol	Fusobacterium	F. suaveolens	ADM	ZOI	26 ± 1.8	mm	Dorman et al. 2000
Carvacrol	Proteus	P. vulgaris	ADM	ZOI	26.5 ± 1.6	mm	Dorman et al. 2000
Carvacrol	Vibrio	V. natriegens	ADM	ZOI	14.1 ± 0.3	mm	Dorman et al. 2000
Carvacrol methyl ester	Acinetobacter	A. calcoacetica	ADM	ZOI		mm	Dorman et al. 2000
Carvacrol methyl ester	Aeromonas	A. hydrophila	ADM	ZOI		mm	Dorman et al. 2000
Carvacrol methyl ester	Alcaligenes	A. faecalis	ADM	ZOI	5.9 ± 0.7	mm	Dorman et al. 2000
Carvacrol methyl ester	Citrobacter	C. freundii	ADM	ZOI		mm	Dorman et al. 2000
Carvacrol methyl ester	Fusobacterium	F. suaveolens	ADM	ZOI	5.1 ± 0.5	mm	Dorman et al. 2000
Carvacrol methyl ester	Proteus	P. vulgaris	ADM	ZOI	6.2 ± 0.1	mm	Dorman et al. 2000
Carvacrol methyl ester	Vibrio	V. natriegens	ADM	ZOI	6.8 ± 0.3	mm	Dorman et al. 2000
Citral	Acinetobacter	A. calcoacetica	ADM	ZOI	7.9 ± 0.9	mm	Dorman et al. 2000
Citral	Aeromonas	A. hydrophila	ADM	ZOI	7.9 ± 0.3	mm	Dorman et al. 2000
Citral	Alcaligenes	A. faecalis	ADM	ZOI	8.4 ± 0.4	mm	Dorman et al. 2000
Citral	Citrobacter	C. freundii	ADM	ZOI	12.6 ± 0.2	mm	Dorman et al. 2000
Citral	Fusobacterium	F. suaveolens	ADM	ZOI	8.8 ± 0.2	mm	Dorman et al. 2000
Citral	Proteus	P. vulgaris	ADM	ZOI	6.6 ± 0.1	mm	Dorman et al. 2000
Citral	Vibrio	V. natriegens	ADM	ZOI	7.3 ± 0.7	mm	Dorman et al. 2000
d-Carene	Acinetobacter	A. calcoacetica	ADM	ZOI	10 ± 0.2	mm	Dorman et al. 2000
d-Carene	Aeromonas	A. hydrophila	ADM	ZOI	11.1 ± 0.8	mm	Dorman et al. 2000
d-Carene	Alcaligenes	A. faecalis	ADM	ZOI	14.4 ± 0.7	mm	Dorman et al. 2000
d-Carene	Citrobacter	C. freundii	ADM	ZOI		mm	Dorman et al. 2000
d-Carene	Fusobacterium	F. suaveolens	ADM	ZOI	10.9 ± 0.4	mm	Dorman et al. 2000
d-Carene	Proteus	P. vulgaris	ADM	ZOI	11.1 ± 0.4	mm	Dorman et al. 2000
d-Carene	Vibrio	V. natriegens	ADM	ZOI	10.3 ± 0.2	mm	Dorman et al. 2000
Eugenol	Acinetobacter	A. calcoacetica	ADM	ZOI	15.4 ± 0.3	mm	Dorman et al. 2000
Eugenol	Aeromonas	A. hydrophila	ADM	ZOI	17 ± 0.4	mm	Dorman et al. 2000
Eugenol	Alcaligenes	A. faecalis	ADM	ZOI	12.3 ± 0.5	mm	Dorman et al. 2000
Eugenol	Citrobacter	C. freundii	ADM	ZOI	9.1 ± 0.3	mm	Dorman et al. 2000
Eugenol	Fusobacterium	F. suaveolens	ADM	ZOI	11.6 ± 0.6	mm	Dorman et al. 2000
Eugenol	Proteus	P. vulgaris	ADM	ZOI	8.3 ± 0.3	mm	Dorman et al. 2000
Eugenol	Vibrio	V. natriegens	ADM	ZOI	20.8 ± 1.8	mm	Dorman et al. 2000
Geraniol	Acinetobacter	A. calcoacetica	ADM	ZOI	6.1 ± 0.2	mm	Dorman et al. 2000
Geraniol	Aeromonas	A. hydrophila	ADM	ZOI	6.4 ± 0.5	mm	Dorman et al. 2000
Geraniol	Alcaligenes	A. faecalis	ADM	ZOI	7 ± 0.2	mm	Dorman et al. 2000
Geraniol	Citrobacter	C. freundii	ADM	ZOI	9.2 ± 0.2	mm	Dorman et al. 2000
Geraniol	Fusobacterium	F. suaveolens	ADM	ZOI	7.0 ± 0.6	mm	Dorman et al. 2000
Geraniol	Proteus	P. vulgaris	ADM	ZOI	5.6 ± 0.3	mm	Dorman et al. 2000
Geraniol	Vibrio	V. natriegens	ADM	ZOI	6.2 ± 0.4	mm	Dorman et al. 2000
Geranyl acetate	Acinetobacter	A. calcoacetica	ADM	ZOI		mm	Dorman et al. 2000
Geranyl acetate	Aeromonas	A. hydrophila	ADM	ZOI		mm	Dorman et al. 2000
Geranyl acetate	Alcaligenes	A. faecalis	ADM	ZOI		mm	Dorman et al. 2000
Geranyl acetate	Citrobacter	C. freundii	ADM	ZOI		mm	Dorman et al. 2000
Geranyl acetate	Fusobacterium	F. suaveolens	ADM	ZOI		mm	Dorman et al. 2000
Geranyl acetate	Proteus	P. vulgaris	ADM	ZOI		mm	Dorman et al. 2000
Geranyl acetate	Vibrio	V. natriegens	ADM	ZOI		mm	Dorman et al. 2000
Hexenol	Acinetobacter	A. calcoacetica	ADM	ZOI		mm	Dorman et al. 2000
Hexenol	Aeromonas	A. hydrophila	ADM	ZOI		mm	Dorman et al. 2000
Hexenol	Alcaligenes	A. faecalis	ADM	ZOI		mm	Dorman et al. 2000
Hexenol	Citrobacter	C. freundii	ADM	ZOI		mm	Dorman et al. 2000
Hexenol	Fusobacterium	F. suaveolens	ADM	ZOI		mm	Dorman et al. 2000
Hexenol	Proteus	P. vulgaris	ADM	ZOI		mm	Dorman et al. 2000
Hexenol	Vibrio	V. natriegens	ADM	ZOI		mm	Dorman et al. 2000
Limonene	Acinetobacter	A. calcoacetica	ADM	ZOI		mm	Dorman et al. 2000
Limonene	Aeromonas	A. hydrophila	ADM	ZOI		mm	Dorman et al. 2000
Limonene	Alcaligenes	A. faecalis	ADM	ZOI		mm	Dorman et al. 2000
Limonene	Citrobacter	C. freundii	ADM	ZOI		mm	Dorman et al. 2000
Limonene	Fusobacterium	F. suaveolens	ADM	ZOI		mm	Dorman et al. 2000
Limonene	Proteus	P. vulgaris	ADM	ZOI		mm	Dorman et al. 2000
Limonene	Vibrio	V. natriegens	ADM	ZOI		mm	Dorman et al. 2000
Linalool	Acinetobacter	A. calcoacetica	ADM	ZOI		mm	Dorman et al. 2000
Linalool	Aeromonas	A. hydrophila	ADM	ZOI		mm	Dorman et al. 2000
Linalool	Alcaligenes	A. faecalis	ADM	ZOI		mm	Dorman et al. 2000
Linalool	Citrobacter	C. freundii	ADM	ZOI		mm	Dorman et al. 2000
Linalool	Fusobacterium	F. suaveolens	ADM	ZOI		mm	Dorman et al. 2000
Linalool	Proteus	P. vulgaris	ADM	ZOI		mm	Dorman et al. 2000
Linalool	Vibrio	V. natriegens	ADM	ZOI		mm	Dorman et al. 2000
Menthone	Acinetobacter	A. calcoacetica	ADM	ZOI		mm	Dorman et al. 2000
Menthone	Aeromonas	A. hydrophila	ADM	ZOI		mm	Dorman et al. 2000
Menthone	Alcaligenes	A. faecalis	ADM	ZOI		mm	Dorman et al. 2000
Menthone	Citrobacter	C. freundii	ADM	ZOI		mm	Dorman et al. 2000
Menthone	Fusobacterium	F. suaveolens	ADM	ZOI		mm	Dorman et al. 2000
Menthone	Proteus	P. vulgaris	ADM	ZOI		mm	Dorman et al. 2000
Menthone	Vibrio	V. natriegens	ADM	ZOI		mm	Dorman et al. 2000
Nerol	Acinetobacter	A. calcoacetica	ADM	ZOI		mm	Dorman et al. 2000
Nerol	Aeromonas	A. hydrophila	ADM	ZOI		mm	Dorman et al. 2000
Nerol	Alcaligenes	A. faecalis	ADM	ZOI		mm	Dorman et al. 2000
Nerol	Citrobacter	C. freundii	ADM	ZOI		mm	Dorman et al. 2000
Nerol	Fusobacterium	F. suaveolens	ADM	ZOI		mm	Dorman et al. 2000
Nerol	Proteus	P. vulgaris	ADM	ZOI		mm	Dorman et al. 2000
Nerol	Vibrio	V. natriegens	ADM	ZOI		mm	Dorman et al. 2000
Sabinene	Acinetobacter	A. calcoacetica	ADM	ZOI		mm	Dorman et al. 2000
Sabinene	Aeromonas	A. hydrophila	ADM	ZOI		mm	Dorman et al. 2000
Sabinene	Alcaligenes	A. faecalis	ADM	ZOI		mm	Dorman et al. 2000
Sabinene	Citrobacter	C. freundii	ADM	ZOI		mm	Dorman et al. 2000
Sabinene	Fusobacterium	F. suaveolens	ADM	ZOI		mm	Dorman et al. 2000
Sabinene	Proteus	P. vulgaris	ADM	ZOI		mm	Dorman et al. 2000
Sabinene	Vibrio	V. natriegens	ADM	ZOI		mm	Dorman et al. 2000
Terpineol	Acinetobacter	A. calcoacetica	ADM	ZOI		mm	Dorman et al. 2000
Terpineol	Aeromonas	A. hydrophila	ADM	ZOI		mm	Dorman et al. 2000
Terpineol	Alcaligenes	A. faecalis	ADM	ZOI		mm	Dorman et al. 2000
Terpineol	Citrobacter	C. freundii	ADM	ZOI		mm	Dorman et al. 2000
Terpineol	Fusobacterium	F. suaveolens	ADM	ZOI		mm	Dorman et al. 2000
Terpineol	Proteus	P. vulgaris	ADM	ZOI		mm	Dorman et al. 2000
Terpineol	Vibrio	V. natriegens	ADM	ZOI		mm	Dorman et al. 2000
Thujone	Acinetobacter	A. calcoacetica	ADM	ZOI		mm	Dorman et al. 2000
Thujone	Aeromonas	A. hydrophila	ADM	ZOI		mm	Dorman et al. 2000
Thujone	Alcaligenes	A. faecalis	ADM	ZOI		mm	Dorman et al. 2000
Thujone	Citrobacter	C. freundii	ADM	ZOI		mm	Dorman et al. 2000
Thujone	Fusobacterium	F. suaveolens	ADM	ZOI		mm	Dorman et al. 2000
Thujone	Proteus	P. vulgaris	ADM	ZOI		mm	Dorman et al. 2000
Thujone	Vibrio	V. natriegens	ADM	ZOI		mm	Dorman et al. 2000
Thymol	Acinetobacter	A. calcoacetica	ADM	ZOI		mm	Dorman et al. 2000
Thymol	Aeromonas	A. hydrophila	ADM	ZOI		mm	Dorman et al. 2000
Thymol	Alcaligenes	A. faecalis	ADM	ZOI		mm	Dorman et al. 2000
Thymol	Citrobacter	C. freundii	ADM	ZOI		mm	Dorman et al. 2000
Thymol	Fusobacterium	F. suaveolens	ADM	ZOI		mm	Dorman et al. 2000
Thymol	Proteus	P. vulgaris	ADM	ZOI		mm	Dorman et al. 2000
Thymol	Vibrio	V. natriegens	ADM	ZOI		mm	Dorman et al. 2000
α-Pinene	Acinetobacter	A. calcoacetica	ADM	ZOI		mm	Dorman et al. 2000
α-Pinene	Aeromonas	A. hydrophila	ADM	ZOI		mm	Dorman et al. 2000
α-Pinene	Alcaligenes	A. faecalis	ADM	ZOI		mm	Dorman et al. 2000
α-Pinene	Citrobacter	C. freundii	ADM	ZOI		mm	Dorman et al. 2000
α-Pinene	Fusobacterium	F. suaveolens	ADM	ZOI		mm	Dorman et al. 2000
α-Pinene	Proteus	P. vulgaris	ADM	ZOI		mm	Dorman et al. 2000
α-Pinene	Vibrio	V. natriegens	ADM	ZOI		mm	Dorman et al. 2000
α-Terpinene	Acinetobacter	A. calcoacetica	ADM	ZOI		mm	Dorman et al. 2000
α-Terpinene	Aeromonas	A. hydrophila	ADM	ZOI		mm	Dorman et al. 2000
α-Terpinene	Alcaligenes	A. faecalis	ADM	ZOI		mm	Dorman et al. 2000
α-Terpinene	Citrobacter	C. freundii	ADM	ZOI		mm	Dorman et al. 2000
α-Terpinene	Fusobacterium	F. suaveolens	ADM	ZOI		mm	Dorman et al. 2000
α-Terpinene	Proteus	P. vulgaris	ADM	ZOI		mm	Dorman et al. 2000
α-Terpinene	Vibrio	V. natriegens	ADM	ZOI		mm	Dorman et al. 2000
α-Terpineole	Acinetobacter	A. calcoacetica	ADM	ZOI		mm	Dorman et al. 2000
α-Terpineole	Aeromonas	A. hydrophila	ADM	ZOI		mm	Dorman et al. 2000
α-Terpineole	Alcaligenes	A. faecalis	ADM	ZOI		mm	Dorman et al. 2000
α-Terpineole	Citrobacter	C. freundii	ADM	ZOI		mm	Dorman et al. 2000
α-Terpineole	Fusobacterium	F. suaveolens	ADM	ZOI		mm	Dorman et al. 2000
α-Terpineole	Proteus	P. vulgaris	ADM	ZOI		mm	Dorman et al. 2000
α-Terpineole	Vibrio	V. natriegens	ADM	ZOI		mm	Dorman et al. 2000
β-Pinene	Acinetobacter	A. calcoacetica	ADM	ZOI		mm	Dorman et al. 2000
β-Pinene	Aeromonas	A. hydrophila	ADM	ZOI		mm	Dorman et al. 2000
β-Pinene	Alcaligenes	A. faecalis	ADM	ZOI		mm	Dorman et al. 2000
β-Pinene	Citrobacter	C. freundii	ADM	ZOI		mm	Dorman et al. 2000
β-Pinene	Fusobacterium	F. suaveolens	ADM	ZOI		mm	Dorman et al. 2000
β-Pinene	Proteus	P. vulgaris	ADM	ZOI		mm	Dorman et al. 2000
β-Pinene	Vibrio	V. natriegens	ADM	ZOI		mm	Dorman et al. 2000
Dillapiole	Escherichia	E. coli	DDM, BMD	MIC	>14.3 ± 0.4	mg/ml	Eftekhar et al. 2005
Dillapiole	Klebsiella	K. pneumoniae	DDM, BMD	MIC	nt	mg/ml	Eftekhar et al. 2005
Dillapiole	Pseudomonas	P. aeruginosa	DDM, BMD	MIC	nt	mg/ml	Eftekhar et al. 2005
Ocimene	Escherichia	E. coli	DDM, BMD	MIC	>15 ± 0.3	mg/ml	Eftekhar et al. 2005
Ocimene	Klebsiella	K. pneumoniae	DDM, BMD	MIC	nt	mg/ml	Eftekhar et al. 2005
Ocimene	Pseudomonas	P. aeruginosa	DDM, BMD	MIC	nt	mg/ml	Eftekhar et al. 2005
p-Cymene	Escherichia	E. coli	DDM, BMD	MIC	15 ± 0.4	mg/ml	Eftekhar et al. 2005
p-Cymene	Klebsiella	K. pneumoniae	DDM, BMD	MIC	>15 ± 0.3	mg/ml	Eftekhar et al. 2005
p-Cymene	Pseudomonas	P. aeruginosa	DDM, BMD	MIC	nt	mg/ml	Eftekhar et al. 2005
Terpinolene	Escherichia	E. coli	DDM, BMD	MIC	7.2 ± 0.3	mg/ml	Eftekhar et al. 2005
Terpinolene	Klebsiella	K. pneumoniae	DDM, BMD	MIC	7.2 ± 0.4	mg/ml	Eftekhar et al. 2005
Terpinolene	Pseudomonas	P. aeruginosa	DDM, BMD	MIC	nt	mg/ml	Eftekhar et al. 2005
γ-Terpinene	Escherichia	E. coli	DDM, BMD	MIC	7.5 ± 0.5	mg/ml	Eftekhar et al. 2005
γ-Terpinene	Klebsiella	K. pneumoniae	DDM, BMD	MIC	nt	mg/ml	Eftekhar et al. 2005
γ-Terpinene	Pseudomonas	P. aeruginosa	DDM, BMD	MIC	nt	mg/ml	Eftekhar et al. 2005
Nerolidol	Pseudomonas	P. aeruginosa	BMD	MIC	-	µg/ml	Fahed et al. 2016
Nerolidol	Escherichia	E. coli	BMD, MTP (crystal violet method)	MIC, MBC	>4	mg/ml	Feijo de Moura et al. 2021
Nerolidol	Klebsiella	K. pneumoniae	BMD, MTP (crystal violet method)	MIC, MBC	0.5	mg/ml	Feijo de Moura et al. 2021
Nerolidol	Pseudomonas	P. aeruginosa	BMD, MTP (crystal violet method)	MIC, MBC	0.5	mg/ml	Feijo de Moura et al. 2021
Carvacrol	Escherichia	E. coli	BMD (Resazurin)	MIC, MBC	7.62, 15.25	g/l	Gallucci et al. 2009
Carvone	Escherichia	E. coli	BMD (Resazurin)	MIC, MBC	-	g/l	Gallucci et al. 2009
Citronellol	Escherichia	E. coli	BMD (Resazurin)	MIC, MBC	-	g/l	Gallucci et al. 2009
Eugenol	Escherichia	E. coli	BMD (Resazurin)	MIC, MBC	66.87, -	g/l	Gallucci et al. 2009
Geraniol	Escherichia	E. coli	BMD (Resazurin)	MIC, MBC	222.25, -	g/l	Gallucci et al. 2009
Menthol	Escherichia	E. coli	BMD (Resazurin)	MIC, MBC	-	g/l	Gallucci et al. 2009
Menthone	Escherichia	E. coli	BMD (Resazurin)	MIC, MBC	-	g/l	Gallucci et al. 2009
Myrcene	Escherichia	E. coli	BMD (Resazurin)	MIC, MBC	-	g/l	Gallucci et al. 2009
Thymol	Escherichia	E. coli	BMD (Resazurin)	MIC, MBC	15.07, 60.31	g/l	Gallucci et al. 2009
(-)-Borneol	Escherichia	E. coli	ADM	MIC	19000	ppm	Griffin et al. 1999
(-)-Borneol	Pseudomonas	P. aeruginosa	ADM	MIC	19000	ppm	Griffin et al. 1999
(-)-Carveol	Escherichia	E. coli	ADM	MIC	1500	ppm	Griffin et al. 1999
(-)-Carveol	Pseudomonas	P. aeruginosa	ADM	MIC	4500	ppm	Griffin et al. 1999
(-)-Carvone	Escherichia	E. coli	ADM	MIC	1900	ppm	Griffin et al. 1999
(-)-Carvone	Pseudomonas	P. aeruginosa	ADM	MIC	3800	ppm	Griffin et al. 1999
(-)-Fenchone	Escherichia	E. coli	ADM	MIC	4700	ppm	Griffin et al. 1999
(-)-Fenchone	Pseudomonas	P. aeruginosa	ADM	MIC	18600	ppm	Griffin et al. 1999
(-)-Limonene	Escherichia	E. coli	ADM	MIC	16500	ppm	Griffin et al. 1999
(-)-Limonene	Pseudomonas	P. aeruginosa	ADM	MIC	16500	ppm	Griffin et al. 1999
(-)-Menthol	Escherichia	E. coli	ADM	MIC	19200	ppm	Griffin et al. 1999
(-)-Menthol	Pseudomonas	P. aeruginosa	ADM	MIC	19200	ppm	Griffin et al. 1999
(-)-Menthone	Escherichia	E. coli	ADM	MIC	17500	ppm	Griffin et al. 1999
(-)-Menthone	Pseudomonas	P. aeruginosa	ADM	MIC	17500	ppm	Griffin et al. 1999
(-)-Perilla alcohol	Escherichia	E. coli	ADM	MIC	960	ppm	Griffin et al. 1999
(-)-Perilla alcohol	Pseudomonas	P. aeruginosa	ADM	MIC	2900	ppm	Griffin et al. 1999
(-)-Perilla aldehyde	Escherichia	E. coli	ADM	MIC	970	ppm	Griffin et al. 1999
(-)-Perilla aldehyde	Pseudomonas	P. aeruginosa	ADM	MIC	1900	ppm	Griffin et al. 1999
(-)-α-Pinene	Escherichia	E. coli	ADM	MIC	16800	ppm	Griffin et al. 1999
(-)-α-Pinene	Pseudomonas	P. aeruginosa	ADM	MIC	16800	ppm	Griffin et al. 1999
(+)_Camphor	Escherichia	E. coli	ADM	MIC	4500	ppm	Griffin et al. 1999
(+)_Camphor	Pseudomonas	P. aeruginosa	ADM	MIC	9800	ppm	Griffin et al. 1999
(+)-Camphene	Escherichia	E. coli	ADM	MIC	9600	ppm	Griffin et al. 1999
(+)-Camphene	Pseudomonas	P. aeruginosa	ADM	MIC	9600	ppm	Griffin et al. 1999
(+)-Fenchol	Escherichia	E. coli	ADM	MIC	2000	ppm	Griffin et al. 1999
(+)-Fenchol	Pseudomonas	P. aeruginosa	ADM	MIC	7100	ppm	Griffin et al. 1999
(+)-Isoborneol	Escherichia	E. coli	ADM	MIC	9600	ppm	Griffin et al. 1999
(+)-Isoborneol	Pseudomonas	P. aeruginosa	ADM	MIC	9600	ppm	Griffin et al. 1999
(+)-Isomenthol	Escherichia	E. coli	ADM	MIC	9600	ppm	Griffin et al. 1999
(+)-Isomenthol	Pseudomonas	P. aeruginosa	ADM	MIC	9600	ppm	Griffin et al. 1999
(+)-Limonene	Escherichia	E. coli	ADM	MIC	16500	ppm	Griffin et al. 1999
(+)-Limonene	Pseudomonas	P. aeruginosa	ADM	MIC	16500	ppm	Griffin et al. 1999
(+)-Menthol	Escherichia	E. coli	ADM	MIC	19100	ppm	Griffin et al. 1999
(+)-Menthol	Pseudomonas	P. aeruginosa	ADM	MIC	19100	ppm	Griffin et al. 1999
(+)-Pulegone	Escherichia	E. coli	ADM	MIC	2800	ppm	Griffin et al. 1999
(+)-Pulegone	Pseudomonas	P. aeruginosa	ADM	MIC	18400	ppm	Griffin et al. 1999
(+)-α-Pinene	Escherichia	E. coli	ADM	MIC	16800	ppm	Griffin et al. 1999
(+)-α-Pinene	Pseudomonas	P. aeruginosa	ADM	MIC	16800	ppm	Griffin et al. 1999
1,4-Cineole	Escherichia	E. coli	ADM	MIC	17500	ppm	Griffin et al. 1999
1,4-Cineole	Pseudomonas	P. aeruginosa	ADM	MIC	17500	ppm	Griffin et al. 1999
1,8-Cineole	Escherichia	E. coli	ADM	MIC	9100	ppm	Griffin et al. 1999
1,8-Cineole	Pseudomonas	P. aeruginosa	ADM	MIC	18100	ppm	Griffin et al. 1999
Car-2-ene	Escherichia	E. coli	ADM	MIC	16900	ppm	Griffin et al. 1999
Car-2-ene	Pseudomonas	P. aeruginosa	ADM	MIC	16900	ppm	Griffin et al. 1999
Car-3-ene	Escherichia	E. coli	ADM	MIC	16800	ppm	Griffin et al. 1999
Car-3-ene	Pseudomonas	P. aeruginosa	ADM	MIC	16800	ppm	Griffin et al. 1999
Carenone	Escherichia	E. coli	ADM	MIC	2500	ppm	Griffin et al. 1999
Carenone	Pseudomonas	P. aeruginosa	ADM	MIC	9800	ppm	Griffin et al. 1999
Carvacrol	Escherichia	E. coli	ADM	MIC	980	ppm	Griffin et al. 1999
Carvacrol	Pseudomonas	P. aeruginosa	ADM	MIC	3900	ppm	Griffin et al. 1999
Citronellal	Escherichia	E. coli	ADM	MIC	16700	ppm	Griffin et al. 1999
Citronellal	Pseudomonas	P. aeruginosa	ADM	MIC	16700	ppm	Griffin et al. 1999
Dihydrocarveol	Escherichia	E. coli	ADM	MIC	930	ppm	Griffin et al. 1999
Dihydrocarveol	Pseudomonas	P. aeruginosa	ADM	MIC	2800	ppm	Griffin et al. 1999
Dihydrocarvone	Escherichia	E. coli	ADM	MIC	2800	ppm	Griffin et al. 1999
Dihydrocarvone	Pseudomonas	P. aeruginosa	ADM	MIC	18200	ppm	Griffin et al. 1999
Eugenol	Escherichia	E. coli	ADM	MIC	2100	ppm	Griffin et al. 1999
Eugenol	Pseudomonas	P. aeruginosa	ADM	MIC	10600	ppm	Griffin et al. 1999
Geraniol	Escherichia	E. coli	ADM	MIC	1800	ppm	Griffin et al. 1999
Geraniol	Pseudomonas	P. aeruginosa	ADM	MIC	17400	ppm	Griffin et al. 1999
Geranyl acetate	Escherichia	E. coli	ADM	MIC	18000	ppm	Griffin et al. 1999
Geranyl acetate	Pseudomonas	P. aeruginosa	ADM	MIC	18000	ppm	Griffin et al. 1999
Isoeugenol	Escherichia	E. coli	ADM	MIC	1100	ppm	Griffin et al. 1999
Isoeugenol	Pseudomonas	P. aeruginosa	ADM	MIC	21300	ppm	Griffin et al. 1999
Limonene oxide	Escherichia	E. coli	ADM	MIC	1900	ppm	Griffin et al. 1999
Limonene oxide	Pseudomonas	P. aeruginosa	ADM	MIC	18200	ppm	Griffin et al. 1999
Linalool	Escherichia	E. coli	ADM	MIC	1700	ppm	Griffin et al. 1999
Linalool	Pseudomonas	P. aeruginosa	ADM	MIC	17100	ppm	Griffin et al. 1999
Linalool oxide	Escherichia	E. coli	ADM	MIC	9400	ppm	Griffin et al. 1999
Linalool oxide	Pseudomonas	P. aeruginosa	ADM	MIC	1900	ppm	Griffin et al. 1999
Linalyl acetate	Escherichia	E. coli	ADM	MIC	19300	ppm	Griffin et al. 1999
Linalyl acetate	Pseudomonas	P. aeruginosa	ADM	MIC	19300	ppm	Griffin et al. 1999
Menthenediol	Escherichia	E. coli	ADM	MIC	500	ppm	Griffin et al. 1999
Menthenediol	Pseudomonas	P. aeruginosa	ADM	MIC	9500	ppm	Griffin et al. 1999
Methyl acetate	Escherichia	E. coli	ADM	MIC	18100	ppm	Griffin et al. 1999
Methyl acetate	Pseudomonas	P. aeruginosa	ADM	MIC	18100	ppm	Griffin et al. 1999
Methyl eugenol	Escherichia	E. coli	ADM	MIC	20300	ppm	Griffin et al. 1999
Methyl eugenol	Pseudomonas	P. aeruginosa	ADM	MIC	20300	ppm	Griffin et al. 1999
Myrtanol	Escherichia	E. coli	ADM	MIC	1900	ppm	Griffin et al. 1999
Myrtanol	Pseudomonas	P. aeruginosa	ADM	MIC	9600	ppm	Griffin et al. 1999
Myrtanyl amine	Escherichia	E. coli	ADM	MIC	460	ppm	Griffin et al. 1999
Myrtanyl amine	Pseudomonas	P. aeruginosa	ADM	MIC	910	ppm	Griffin et al. 1999
Myrtenal	Escherichia	E. coli	ADM	MIC	3000	ppm	Griffin et al. 1999
Myrtenal	Pseudomonas	P. aeruginosa	ADM	MIC	9800	ppm	Griffin et al. 1999
Myrtenol	Escherichia	E. coli	ADM	MIC	950	ppm	Griffin et al. 1999
Myrtenol	Pseudomonas	P. aeruginosa	ADM	MIC	18700	ppm	Griffin et al. 1999
Nerol	Escherichia	E. coli	ADM	MIC	880	ppm	Griffin et al. 1999
Nerol	Pseudomonas	P. aeruginosa	ADM	MIC	17200	ppm	Griffin et al. 1999
Neryl acetate	Escherichia	E. coli	ADM	MIC	17800	ppm	Griffin et al. 1999
Neryl acetate	Pseudomonas	P. aeruginosa	ADM	MIC	17800	ppm	Griffin et al. 1999
p-Cymene	Escherichia	E. coli	ADM	MIC	16900	ppm	Griffin et al. 1999
p-Cymene	Pseudomonas	P. aeruginosa	ADM	MIC	16900	ppm	Griffin et al. 1999
Piperitone	Escherichia	E. coli	ADM	MIC	1800	ppm	Griffin et al. 1999
Piperitone	Pseudomonas	P. aeruginosa	ADM	MIC	9100	ppm	Griffin et al. 1999
Terpinen-4-ol	Escherichia	E. coli	ADM	MIC	1900	ppm	Griffin et al. 1999
Terpinen-4-ol	Pseudomonas	P. aeruginosa	ADM	MIC	6200	ppm	Griffin et al. 1999
Thymol	Escherichia	E. coli	ADM	MIC	1000	ppm	Griffin et al. 1999
Thymol	Pseudomonas	P. aeruginosa	ADM	MIC	2000	ppm	Griffin et al. 1999
Verbenol	Escherichia	E. coli	ADM	MIC	2000	ppm	Griffin et al. 1999
Verbenol	Pseudomonas	P. aeruginosa	ADM	MIC	3900	ppm	Griffin et al. 1999
Verbenone	Escherichia	E. coli	ADM	MIC	2900	ppm	Griffin et al. 1999
Verbenone	Pseudomonas	P. aeruginosa	ADM	MIC	9600	ppm	Griffin et al. 1999
α-Ionone	Escherichia	E. coli	ADM	MIC	2800	ppm	Griffin et al. 1999
α-Ionone	Pseudomonas	P. aeruginosa	ADM	MIC	18200	ppm	Griffin et al. 1999
α-Terpinene	Escherichia	E. coli	ADM	MIC	16400	ppm	Griffin et al. 1999
α-Terpinene	Pseudomonas	P. aeruginosa	ADM	MIC	16400	ppm	Griffin et al. 1999
α-Terpineol	Escherichia	E. coli	ADM	MIC	1900	ppm	Griffin et al. 1999
α-Terpineol	Pseudomonas	P. aeruginosa	ADM	MIC	18300	ppm	Griffin et al. 1999
α-Terpinolene	Escherichia	E. coli	ADM	MIC	16900	ppm	Griffin et al. 1999
α-Terpinolene	Pseudomonas	P. aeruginosa	ADM	MIC	16900	ppm	Griffin et al. 1999
α-Terpinyl acetate	Escherichia	E. coli	ADM	MIC	18900	ppm	Griffin et al. 1999
α-Terpinyl acetate	Pseudomonas	P. aeruginosa	ADM	MIC	18900	ppm	Griffin et al. 1999
β-Citronellol	Escherichia	E. coli	ADM	MIC	16800	ppm	Griffin et al. 1999
β-Citronellol	Pseudomonas	P. aeruginosa	ADM	MIC	16800	ppm	Griffin et al. 1999
β-Ionone	Escherichia	E. coli	ADM	MIC	2800	ppm	Griffin et al. 1999
β-Ionone	Pseudomonas	P. aeruginosa	ADM	MIC	18500	ppm	Griffin et al. 1999
β-Pinene	Escherichia	E. coli	ADM	MIC	16800	ppm	Griffin et al. 1999
β-Pinene	Pseudomonas	P. aeruginosa	ADM	MIC	16800	ppm	Griffin et al. 1999
γ-Terpinene	Escherichia	E. coli	ADM	MIC	16600	ppm	Griffin et al. 1999
γ-Terpinene	Pseudomonas	P. aeruginosa	ADM	MIC	16600	ppm	Griffin et al. 1999
Thymol	Escherichia	E. coli	MIC	MIC	250	ppm	Guarda et al. 2013
Carvacrol	Escherichia	E. coli	MIC	MIC	375	ppm	Guarda et al. 2016
(-)-Borneol	Escherichia	E. coli	BMD, TKC, SEM	MIC, MBC	0.25	mg/ml	Guimaraes et al. 2019
(-)-Borneol	Salmonella	S. typhimurium	BMD, TKC, SEM	MIC, MBC	0.12	mg/ml	Guimaraes et al. 2019
(+)-Borneol	Escherichia	E. coli	BMD, TKC, SEM	MIC, MBC	0.25	mg/ml	Guimaraes et al. 2019
(+)-Borneol	Salmonella	S. typhimurium	BMD, TKC, SEM	MIC, MBC	800	mg/ml	Guimaraes et al. 2019
(+)-Camphor	Escherichia	E. coli	BMD, TKC, SEM	MIC, MBC	0.25	mg/ml	Guimaraes et al. 2019
(+)-Camphor	Salmonella	S. typhimurium	BMD, TKC, SEM	MIC, MBC	0.25	mg/ml	Guimaraes et al. 2019
(+)-Carvone	Escherichia	E. coli	BMD, TKC, SEM	MIC, MBC	-	mg/ml	Guimaraes et al. 2019
(+)-Carvone	Salmonella	S. typhimurium	BMD, TKC, SEM	MIC, MBC	-	mg/ml	Guimaraes et al. 2019
(+)-Limonene	Escherichia	E. coli	BMD, TKC, SEM	MIC, MBC	0.25	mg/ml	Guimaraes et al. 2019
(+)-Limonene	Salmonella	S. typhimurium	BMD, TKC, SEM	MIC, MBC	0.06	mg/ml	Guimaraes et al. 2019
(+)-Linalool	Escherichia	E. coli	BMD, TKC, SEM	MIC, MBC	0.25	mg/ml	Guimaraes et al. 2019
(+)-Linalool	Salmonella	S. typhimurium	BMD, TKC, SEM	MIC, MBC	0.25	mg/ml	Guimaraes et al. 2019
Camphene	Escherichia	E. coli	BMD, TKC, SEM	MIC, MBC	-	mg/ml	Guimaraes et al. 2019
Camphene	Salmonella	S. typhimurium	BMD, TKC, SEM	MIC, MBC	-	mg/ml	Guimaraes et al. 2019
Carvacrol	Escherichia	E. coli	BMD, TKC, SEM	MIC, MBC	0.03	mg/ml	Guimaraes et al. 2019
Carvacrol	Salmonella	S. typhimurium	BMD, TKC, SEM	MIC, MBC	0.015	mg/ml	Guimaraes et al. 2019
Carveol	Escherichia	E. coli	BMD, TKC, SEM	MIC, MBC	0.06	mg/ml	Guimaraes et al. 2019
Carveol	Salmonella	S. typhimurium	BMD, TKC, SEM	MIC, MBC	0.03	mg/ml	Guimaraes et al. 2019
Carvone	Escherichia	E. coli	BMD, TKC, SEM	MIC, MBC	0.06	mg/ml	Guimaraes et al. 2019
Carvone	Salmonella	S. typhimurium	BMD, TKC, SEM	MIC, MBC	0.12	mg/ml	Guimaraes et al. 2019
Citral	Escherichia	E. coli	BMD, TKC, SEM	MIC, MBC	0.06	mg/ml	Guimaraes et al. 2019
Citral	Salmonella	S. typhimurium	BMD, TKC, SEM	MIC, MBC	0.07	mg/ml	Guimaraes et al. 2019
Citronellal	Escherichia	E. coli	BMD, TKC, SEM	MIC, MBC	0.25	mg/ml	Guimaraes et al. 2019
Citronellal	Salmonella	S. typhimurium	BMD, TKC, SEM	MIC, MBC	0.12	mg/ml	Guimaraes et al. 2019
Eucalyptol	Escherichia	E. coli	BMD, TKC, SEM	MIC, MBC	-	mg/ml	Guimaraes et al. 2019
Eucalyptol	Salmonella	S. typhimurium	BMD, TKC, SEM	MIC, MBC	-	mg/ml	Guimaraes et al. 2019
Eugenol	Escherichia	E. coli	BMD, TKC, SEM	MIC, MBC	0.03	mg/ml	Guimaraes et al. 2019
Eugenol	Salmonella	S. typhimurium	BMD, TKC, SEM	MIC, MBC	0.07	mg/ml	Guimaraes et al. 2019
Geraniol	Escherichia	E. coli	BMD, TKC, SEM	MIC, MBC	0.06	mg/ml	Guimaraes et al. 2019
Geraniol	Salmonella	S. typhimurium	BMD, TKC, SEM	MIC, MBC	0.03	mg/ml	Guimaraes et al. 2019
Guaiene	Escherichia	E. coli	BMD, TKC, SEM	MIC, MBC	-	mg/ml	Guimaraes et al. 2019
Guaiene	Salmonella	S. typhimurium	BMD, TKC, SEM	MIC, MBC	-	mg/ml	Guimaraes et al. 2019
m-Cymene	Escherichia	E. coli	BMD, TKC, SEM	MIC, MBC	0.25	mg/ml	Guimaraes et al. 2019
m-Cymene	Salmonella	S. typhimurium	BMD, TKC, SEM	MIC, MBC	0.25	mg/ml	Guimaraes et al. 2019
Ocimene	Escherichia	E. coli	BMD, TKC, SEM	MIC, MBC	-	mg/ml	Guimaraes et al. 2019
Ocimene	Salmonella	S. typhimurium	BMD, TKC, SEM	MIC, MBC	-	mg/ml	Guimaraes et al. 2019
p-Cymene	Escherichia	E. coli	BMD, TKC, SEM	MIC, MBC	-	mg/ml	Guimaraes et al. 2019
p-Cymene	Salmonella	S. typhimurium	BMD, TKC, SEM	MIC, MBC	-	mg/ml	Guimaraes et al. 2019
Sabinene	Escherichia	E. coli	BMD, TKC, SEM	MIC, MBC	-	mg/ml	Guimaraes et al. 2019
Sabinene	Salmonella	S. typhimurium	BMD, TKC, SEM	MIC, MBC	-	mg/ml	Guimaraes et al. 2019
Terpineol	Escherichia	E. coli	BMD, TKC, SEM	MIC, MBC	0.06	mg/ml	Guimaraes et al. 2019
Terpineol	Salmonella	S. typhimurium	BMD, TKC, SEM	MIC, MBC	0.12	mg/ml	Guimaraes et al. 2019
Terpinolene	Escherichia	E. coli	BMD, TKC, SEM	MIC, MBC	-	mg/ml	Guimaraes et al. 2019
Terpinolene	Salmonella	S. typhimurium	BMD, TKC, SEM	MIC, MBC	-	mg/ml	Guimaraes et al. 2019
Thymol	Escherichia	E. coli	BMD, TKC, SEM	MIC, MBC	0.007	mg/ml	Guimaraes et al. 2019
Thymol	Salmonella	S. typhimurium	BMD, TKC, SEM	MIC, MBC	0.003	mg/ml	Guimaraes et al. 2019
Valencene	Escherichia	E. coli	BMD, TKC, SEM	MIC, MBC	-	mg/ml	Guimaraes et al. 2019
Valencene	Salmonella	S. typhimurium	BMD, TKC, SEM	MIC, MBC	-	mg/ml	Guimaraes et al. 2019
α-Bisabolol	Escherichia	E. coli	BMD, TKC, SEM	MIC, MBC	-	mg/ml	Guimaraes et al. 2019
α-Bisabolol	Salmonella	S. typhimurium	BMD, TKC, SEM	MIC, MBC	-	mg/ml	Guimaraes et al. 2019
α-Humulene	Escherichia	E. coli	BMD, TKC, SEM	MIC, MBC	-	mg/ml	Guimaraes et al. 2019
α-Humulene	Salmonella	S. typhimurium	BMD, TKC, SEM	MIC, MBC	-	mg/ml	Guimaraes et al. 2019
α-Phellandrene	Escherichia	E. coli	BMD, TKC, SEM	MIC, MBC	-	mg/ml	Guimaraes et al. 2019
α-Phellandrene	Salmonella	S. typhimurium	BMD, TKC, SEM	MIC, MBC	-	mg/ml	Guimaraes et al. 2019
α-Pinene	Escherichia	E. coli	BMD, TKC, SEM	MIC, MBC	-	mg/ml	Guimaraes et al. 2019
α-Pinene	Salmonella	S. typhimurium	BMD, TKC, SEM	MIC, MBC	-	mg/ml	Guimaraes et al. 2019
β-Caryophyllene	Escherichia	E. coli	BMD, TKC, SEM	MIC, MBC	-	mg/ml	Guimaraes et al. 2019
β-Caryophyllene	Salmonella	S. typhimurium	BMD, TKC, SEM	MIC, MBC	-	mg/ml	Guimaraes et al. 2019
β-Citronellol	Escherichia	E. coli	BMD, TKC, SEM	MIC, MBC	0.25	mg/ml	Guimaraes et al. 2019
β-Citronellol	Salmonella	S. typhimurium	BMD, TKC, SEM	MIC, MBC	0.12	mg/ml	Guimaraes et al. 2019
β-Myrcene	Escherichia	E. coli	BMD, TKC, SEM	MIC, MBC	-	mg/ml	Guimaraes et al. 2019
β-Myrcene	Salmonella	S. typhimurium	BMD, TKC, SEM	MIC, MBC	-	mg/ml	Guimaraes et al. 2019
β-Pinene	Escherichia	E. coli	BMD, TKC, SEM	MIC, MBC	-	mg/ml	Guimaraes et al. 2019
β-Pinene	Salmonella	S. typhimurium	BMD, TKC, SEM	MIC, MBC	-	mg/ml	Guimaraes et al. 2019
γ-Terpinene	Escherichia	E. coli	BMD, TKC, SEM	MIC, MBC	-	mg/ml	Guimaraes et al. 2019
γ-Terpinene	Salmonella	S. typhimurium	BMD, TKC, SEM	MIC, MBC	-	mg/ml	Guimaraes et al. 2019
Linalool	Pseudomonas	P. fluorescens	ADM, TKC, SEM, IML	MIC, MBC	1.25	µl/ml	Guo et al. 2021
Limonene	Escherichia	E. coli	ADM, TKC, SEM, IML	MIC, MBC	>8	% (v/v)	Guo et al., 2018
Limonene	Pseudomonas	P. aeruginosa	ADM, TKC, SEM, IML	MIC, MBC	>8	% (v/v)	Guo et al., 2018
Limonene	Salmonella	S. paratyphi B	ADM, TKC, SEM, IML	MIC, MBC	>8	% (v/v)	Guo et al., 2018
Linalool	Escherichia	E. coli	ADM, TKC, SEM, IML	MIC, MBC	0.25	% (v/v)	Guo et al., 2018
Linalool	Pseudomonas	P. aeruginosa	ADM, TKC, SEM, IML	MIC, MBC	>8	% (v/v)	Guo et al., 2018
Linalool	Salmonella	S. paratyphi B	ADM, TKC, SEM, IML	MIC, MBC	0.25	% (v/v)	Guo et al., 2018
Myrcene	Escherichia	E. coli	ADM, TKC, SEM, IML	MIC, MBC	>8	% (v/v)	Guo et al., 2018
Myrcene	Pseudomonas	P. aeruginosa	ADM, TKC, SEM, IML	MIC, MBC	>8	% (v/v)	Guo et al., 2018
Myrcene	Salmonella	S. paratyphi B	ADM, TKC, SEM, IML	MIC, MBC	>8	% (v/v)	Guo et al., 2018
Ocimene	Escherichia	E. coli	ADM, TKC, SEM, IML	MIC, MBC	>8	% (v/v)	Guo et al., 2018
Ocimene	Pseudomonas	P. aeruginosa	ADM, TKC, SEM, IML	MIC, MBC	>8	% (v/v)	Guo et al., 2018
Ocimene	Salmonella	S. paratyphi B	ADM, TKC, SEM, IML	MIC, MBC	8	% (v/v)	Guo et al., 2018
α-Pinene	Escherichia	E. coli	ADM, TKC, SEM, IML	MIC, MBC	8	% (v/v)	Guo et al., 2018
α-Pinene	Pseudomonas	P. aeruginosa	ADM, TKC, SEM, IML	MIC, MBC	8	% (v/v)	Guo et al., 2018
α-Pinene	Salmonella	S. paratyphi B	ADM, TKC, SEM, IML	MIC, MBC	4	% (v/v)	Guo et al., 2018
β-Pinene	Escherichia	E. coli	ADM, TKC, SEM, IML	MIC, MBC	1	% (v/v)	Guo et al., 2018
β-Pinene	Pseudomonas	P. aeruginosa	ADM, TKC, SEM, IML	MIC, MBC	1	% (v/v)	Guo et al., 2018
β-Pinene	Salmonella	S. paratyphi B	ADM, TKC, SEM, IML	MIC, MBC	0.125	% (v/v)	Guo et al., 2018
γ-Terpinene	Escherichia	E. coli	ADM, TKC, SEM, IML	MIC, MBC	8	% (v/v)	Guo et al., 2018
γ-Terpinene	Pseudomonas	P. aeruginosa	ADM, TKC, SEM, IML	MIC, MBC	>8	% (v/v)	Guo et al., 2018
γ-Terpinene	Salmonella	S. paratyphi B	ADM, TKC, SEM, IML	MIC, MBC	>8	% (v/v)	Guo et al., 2018
Carvacrol	Escherichia	E. coli			3	mM	Helander et al. 1998
Carvacrol	Salmonella	S. typhimurium			1	mM	Helander et al. 1998
Carvone	Escherichia	E. coli			10	mM	Helander et al. 1998
Carvone	Salmonella	S. typhimurium			10	mM	Helander et al. 1998
Cinnamaldehyde	Escherichia	E. coli			3	mM	Helander et al. 1998
Cinnamaldehyde	Salmonella	S. typhimurium			3	mM	Helander et al. 1998
Thymol	Escherichia	E. coli			3	mM	Helander et al. 1998
Thymol	Salmonella	S. typhimurium			1	mM	Helander et al. 1998
Linalool	Escherichia	E. coli			21 ± 1.73	ZOI (mm)	Herman et al. 2016
Linalool	Pseudomonas	P. aeruginosa			8 ± 1.51	ZOI (mm)	Herman et al. 2016
Camphor	Escherichia	E. coli			62.5	ug/ml	Hsouna et al. 2013
Camphor	Pseudomonas	P. aeruginosa			62.5	ug/ml	Hsouna et al. 2013
Camphor	Salmonella	S. enteritidis			62.5	ug/ml	Hsouna et al. 2013
Caryophyllene	Escherichia	E. coli			250	ug/ml	Hsouna et al. 2013
Caryophyllene	Pseudomonas	P. aeruginosa			250	ug/ml	Hsouna et al. 2013
Caryophyllene	Salmonella	S. enteritidis			250	ug/ml	Hsouna et al. 2013
Caryophyllene oxide	Escherichia	E. coli			500	ug/ml	Hsouna et al. 2013
Caryophyllene oxide	Pseudomonas	P. aeruginosa			500	ug/ml	Hsouna et al. 2013
Caryophyllene oxide	Salmonella	S. enteritidis			500	ug/ml	Hsouna et al. 2013
Eucalyptol	Escherichia	E. coli			250	ug/ml	Hsouna et al. 2013
Eucalyptol	Pseudomonas	P. aeruginosa			250	ug/ml	Hsouna et al. 2013
Eucalyptol	Salmonella	S. enteritidis			250	ug/ml	Hsouna et al. 2013
Germacrene D	Escherichia	E. coli			125	ug/ml	Hsouna et al. 2013
Germacrene D	Pseudomonas	P. aeruginosa			125	ug/ml	Hsouna et al. 2013
Germacrene D	Salmonella	S. enteritidis			125	ug/ml	Hsouna et al. 2013
Terpineol	Escherichia	E. coli			125	ug/ml	Hsouna et al. 2013
Terpineol	Pseudomonas	P. aeruginosa			125	ug/ml	Hsouna et al. 2013
Terpineol	Salmonella	S. enteritidis			125	ug/ml	Hsouna et al. 2013
Caryophyllene	Escherichia	E. coli					Juliani et al. 2002
Caryophyllene	Klebsiella	Klebsiella sp.					Juliani et al. 2002
Caryophyllene	Proteus	P. mirabilis					Juliani et al. 2002
Eugenol	Escherichia	E. coli	ADM	MIC	-	mg/ml	Kim et al 2006
Isoquercitrin	Escherichia	E. coli	ADM	MIC	2	mg/ml	Kim et al 2006
Oleic acid	Escherichia	E. coli	ADM	MIC	2	mg/ml	Kim et al 2006
Phellandrene	Escherichia	E. coli	ADM	MIC	-	mg/ml	Kim et al 2006
Silosterol	Escherichia	E. coli	ADM	MIC	2	mg/ml	Kim et al 2006
Terpinene	Escherichia	E. coli	ADM	MIC	-	mg/ml	Kim et al 2006
Terpinenol	Escherichia	E. coli	ADM	MIC	-	mg/ml	Kim et al 2006
Terpinolene	Escherichia	E. coli	ADM	MIC	-	mg/ml	Kim et al 2006
β-Caryophyllene	Escherichia	E. coli	ADM	MIC	-	mg/ml	Kim et al 2006
5-α-hydroxycaryophylla-3(4),8(13)-diene	Escherichia	E. coli		MIC			Kim et al. 2008
5-α-hydroxycaryophylla-3(4),8(13)-diene	Salmonella	S. typhurium		MIC			Kim et al. 2008
5-α-hydroxycaryophylla-3(4),8(13)-diene	Vibrio	V. parahaemolyticus		MIC	14 ± 0.2		Kim et al. 2008
5-α-hydroxycaryophylla-4(12),8(13)-diene	Escherichia	E. coli		MIC			Kim et al. 2008
5-α-hydroxycaryophylla-4(12),8(13)-diene	Salmonella	S. typhurium		MIC			Kim et al. 2008
5-α-hydroxycaryophylla-4(12),8(13)-diene	Vibrio	V. parahaemolyticus		MIC	14 ± 0.3		Kim et al. 2008
5-β-hydroxycaryophylla-3(4),8(13)-diene	Escherichia	E. coli		MIC			Kim et al. 2008
5-β-hydroxycaryophylla-3(4),8(13)-diene	Salmonella	S. typhurium		MIC			Kim et al. 2008
5-β-hydroxycaryophylla-3(4),8(13)-diene	Vibrio	V. parahaemolyticus		MIC	15 ± 0.6		Kim et al. 2008
Caryophyllene oxide	Escherichia	E. coli		MIC	-		Kim et al. 2008
Caryophyllene oxide	Salmonella	S. typhurium		MIC	-		Kim et al. 2008
Caryophyllene oxide	Vibrio	V. parahaemolyticus		MIC	-		Kim et al. 2008
β-Caryophyllene	Escherichia	E. coli		MIC	-		Kim et al. 2008
β-Caryophyllene	Salmonella	S. typhurium		MIC	-		Kim et al. 2008
β-Caryophyllene	Vibrio	V. parahaemolyticus		MIC	-		Kim et al. 2008
Carvacrol	Salmonella	S. typhurium	Contant depth biofilm fermentation		20	mM	Knowles et al. 2005
α-Pinene	Campylobacter	C. jejuni			1000	mg/L	Kovac et al., 2015
Aethiopinone	Escherichia	E. coli			>150	ug/ml	Kumza et al. 2007
Aethiopinone	Pseudomonas	P. aeruginosa			>150	ug/ml	Kumza et al. 2007
Ferruginol	Escherichia	E. coli			>150	ug/ml	Kumza et al. 2007
Ferruginol	Pseudomonas	P. aeruginosa			>150	ug/ml	Kumza et al. 2007
Oxoaethiopinone	Escherichia	E. coli			>150	ug/ml	Kumza et al. 2007
Oxoaethiopinone	Pseudomonas	P. aeruginosa			>150	ug/ml	Kumza et al. 2007
Salvipsone	Escherichia	E. coli			>150	ug/ml	Kumza et al. 2007
Salvipsone	Pseudomonas	P. aeruginosa			>150	ug/ml	Kumza et al. 2007
Carvacrol	Pseudomonas	P. aeruginosa			450	mg/l	Lambert, 2001
Thymol	Pseudomonas	P. aeruginosa			385	mg/l	Lambert, 2001
1,8-Cineole	Vibrio	V. parahaemolyticus			6000	ug/g	Liu et al. 2012
6-methyl-5-hepten-2-one	Vibrio	V. parahaemolyticus			6000	ug/g	Liu et al. 2012
Caryophyllene oxide	Vibrio	V. parahaemolyticus			>12000	ug/g	Liu et al. 2012
Citral	Vibrio	V. parahaemolyticus			750	ug/g	Liu et al. 2012
Citronellal	Vibrio	V. parahaemolyticus			1500	ug/g	Liu et al. 2012
citronellol	Vibrio	V. parahaemolyticus			375	ug/g	Liu et al. 2012
Geraniol	Vibrio	V. parahaemolyticus			750	ug/g	Liu et al. 2012
Geranyl acetate	Vibrio	V. parahaemolyticus			>12000	ug/g	Liu et al. 2012
Isopulegol	Vibrio	V. parahaemolyticus			3000	ug/g	Liu et al. 2012
Limonene	Vibrio	V. parahaemolyticus			6000	ug/g	Liu et al. 2012
Linalool	Vibrio	V. parahaemolyticus			3000	ug/g	Liu et al. 2012
Myrcene	Vibrio	V. parahaemolyticus			12000	ug/g	Liu et al. 2012
Nerol	Vibrio	V. parahaemolyticus			750	ug/g	Liu et al. 2012
α-Pinene	Vibrio	V. parahaemolyticus			>12000	ug/g	Liu et al. 2012
α-Terpineol	Vibrio	V. parahaemolyticus			6000	ug/g	Liu et al. 2012
α-Terpinolene	Vibrio	V. parahaemolyticus			6000	ug/g	Liu et al. 2012
β-Caryophyllene	Vibrio	V. parahaemolyticus			>12000	ug/g	Liu et al. 2012
β-Pinene	Vibrio	V. parahaemolyticus			12000	ug/g	Liu et al. 2012
Geraniol	Enterobacter	E. aerogenes			64	mg/l	Lorenzi et al. 2009
Limonene	Escherichia	E. coli			7	mm (ZOI)	Magiatis et al. 1999
Linalool	Escherichia	E. coli			12.5	mm (ZOI)	Magiatis et al. 1999
Methyl isoeugenol	Escherichia	E. coli			8	mm (ZOI)	Magiatis et al. 1999
p-Cymene	Escherichia	E. coli			0	mm (ZOI)	Magiatis et al. 1999
Trans-anethole	Escherichia	E. coli			7	mm (ZOI)	Magiatis et al. 1999
Verbenone	Escherichia	E. coli			12	mm (ZOI)	Magiatis et al. 1999
α-Pinene	Escherichia	E. coli			0	mm (ZOI)	Magiatis et al. 1999
α-Terpineol	Escherichia	E. coli			17	mm (ZOI)	Magiatis et al. 1999
β-Caryophyllene	Escherichia	E. coli			7	mm (ZOI)	Magiatis et al. 1999
β-Myrcene	Escherichia	E. coli			0	mm (ZOI)	Magiatis et al. 1999
β-Pinene	Escherichia	E. coli			0	mm (ZOI)	Magiatis et al. 1999
γ-Terpinene	Escherichia	E. coli			7	mm (ZOI)	Magiatis et al. 1999
Acetyl lychnopholic acid	Escherichia	E. coli			>30	ug/ml	Miguel et al. 1996
Lychnopholic acid	Escherichia	E. coli			>50	ug/ml	Miguel et al. 1996
(-)-Borneol	Bacteroides	B. thetaiotaomicron	BMD (Resazurin)	MIC	-	mg/ml	Ngan et al. 2012
(-)-Borneol	Escherichia	E. coli	BMD (Resazurin)	MIC	-	mg/ml	Ngan et al. 2012
(-)-Borneol	Salmonella	S. typhimurium	BMD (Resazurin)	MIC	-	mg/ml	Ngan et al. 2012
(-)-Citronellal	Bacteroides	B. thetaiotaomicron	BMD (Resazurin)	MIC	-	mg/ml	Ngan et al. 2012
(-)-Citronellal	Bacteroides	B. fragilis	BMD (Resazurin)	MIC	>2.5	mg/ml	Ngan et al. 2012
(-)-Citronellal	Escherichia	E. coli	BMD (Resazurin)	MIC	-	mg/ml	Ngan et al. 2012
(-)-Citronellal	Salmonella	S. typhimurium	BMD (Resazurin)	MIC	-	mg/ml	Ngan et al. 2012
(-)-Mertenal	Bacteroides	B. fragilis	BMD (Resazurin)	MIC	0.62	mg/ml	Ngan et al. 2012
(-)-Mertenal	Bacteroides	B. thetaiotaomicron	BMD (Resazurin)	MIC	-	mg/ml	Ngan et al. 2012
(-)-Mertenal	Escherichia	E. coli	BMD (Resazurin)	MIC	-	mg/ml	Ngan et al. 2012
(-)-Mertenal	Salmonella	S. typhimurium	BMD (Resazurin)	MIC	-	mg/ml	Ngan et al. 2012
(-)-Myrtanol	Bacteroides	B. fragilis	BMD (Resazurin)	MIC	0.16	mg/ml	Ngan et al. 2012
(-)-Myrtanol	Bacteroides	B. thetaiotaomicron	BMD (Resazurin)	MIC	-	mg/ml	Ngan et al. 2012
(-)-Myrtanol	Escherichia	E. coli	BMD (Resazurin)	MIC	-	mg/ml	Ngan et al. 2012
(-)-Myrtanol	Salmonella	S. typhimurium	BMD (Resazurin)	MIC	-	mg/ml	Ngan et al. 2012
(-)-Myrtenol	Bacteroides	B. fragilis	BMD (Resazurin)	MIC	0.31	mg/ml	Ngan et al. 2012
(-)-Myrtenol	Bacteroides	B. thetaiotaomicron	BMD (Resazurin)	MIC	-	mg/ml	Ngan et al. 2012
(-)-Myrtenol	Escherichia	E. coli	BMD (Resazurin)	MIC	-	mg/ml	Ngan et al. 2012
(-)-Myrtenol	Salmonella	S. typhimurium	BMD (Resazurin)	MIC	-	mg/ml	Ngan et al. 2012
(-)-Perilla alcohol	Bacteroides	B. fragilis	BMD (Resazurin)	MIC	0.16	mg/ml	Ngan et al. 2012
(-)-Perilla alcohol	Bacteroides	B. thetaiotaomicron	BMD (Resazurin)	MIC	-	mg/ml	Ngan et al. 2012
(-)-Perilla alcohol	Escherichia	E. coli	BMD (Resazurin)	MIC	-	mg/ml	Ngan et al. 2012
(-)-Perilla alcohol	Salmonella	S. typhimurium	BMD (Resazurin)	MIC	-	mg/ml	Ngan et al. 2012
(-)-Perilla aldehyde	Bacteroides	B. fragilis	BMD (Resazurin)	MIC	2.5	mg/ml	Ngan et al. 2012
(-)-Perilla aldehyde	Bacteroides	B. thetaiotaomicron	BMD (Resazurin)	MIC	-	mg/ml	Ngan et al. 2012
(-)-Perilla aldehyde	Escherichia	E. coli	BMD (Resazurin)	MIC	-	mg/ml	Ngan et al. 2012
(-)-Perilla aldehyde	Salmonella	S. typhimurium	BMD (Resazurin)	MIC	-	mg/ml	Ngan et al. 2012
(-)-Verbenone	Bacteroides	B. fragilis	BMD (Resazurin)	MIC	2.5	mg/ml	Ngan et al. 2012
(-)-Verbenone	Bacteroides	B. thetaiotaomicron	BMD (Resazurin)	MIC	-	mg/ml	Ngan et al. 2012
(-)-Verbenone	Escherichia	E. coli	BMD (Resazurin)	MIC	-	mg/ml	Ngan et al. 2012
(-)-Verbenone	Salmonella	S. typhimurium	BMD (Resazurin)	MIC	-	mg/ml	Ngan et al. 2012
(-)-β-Citronellol	Bacteroides	B. fragilis	BMD (Resazurin)	MIC	0.62	mg/ml	Ngan et al. 2012
(-)-β-Citronellol	Bacteroides	B. thetaiotaomicron	BMD (Resazurin)	MIC	-	mg/ml	Ngan et al. 2012
(-)-β-Citronellol	Escherichia	E. coli	BMD (Resazurin)	MIC	-	mg/ml	Ngan et al. 2012
(-)-β-Citronellol	Salmonella	S. typhimurium	BMD (Resazurin)	MIC	-	mg/ml	Ngan et al. 2012
(+)-Citronellal	Bacteroides	B. thetaiotaomicron	BMD (Resazurin)	MIC	-	mg/ml	Ngan et al. 2012
(+)-Citronellal	Bacteroides	B. fragilis	BMD (Resazurin)	MIC	>2.5	mg/ml	Ngan et al. 2012
(+)-Citronellal	Escherichia	E. coli	BMD (Resazurin)	MIC	-	mg/ml	Ngan et al. 2012
(+)-Citronellal	Salmonella	S. typhimurium	BMD (Resazurin)	MIC	-	mg/ml	Ngan et al. 2012
(+)-Nopinone	Bacteroides	B. thetaiotaomicron	BMD (Resazurin)	MIC	-	mg/ml	Ngan et al. 2012
(+)-Nopinone	Bacteroides	B. fragilis	BMD (Resazurin)	MIC	>2.5	mg/ml	Ngan et al. 2012
(+)-Nopinone	Escherichia	E. coli	BMD (Resazurin)	MIC	-	mg/ml	Ngan et al. 2012
(+)-Nopinone	Salmonella	S. typhimurium	BMD (Resazurin)	MIC	-	mg/ml	Ngan et al. 2012
(+)-β-Citronellol	Bacteroides	B. fragilis	BMD (Resazurin)	MIC	0.62	mg/ml	Ngan et al. 2012
(+)-β-Citronellol	Bacteroides	B. thetaiotaomicron	BMD (Resazurin)	MIC	-	mg/ml	Ngan et al. 2012
(+)-β-Citronellol	Escherichia	E. coli	BMD (Resazurin)	MIC	-	mg/ml	Ngan et al. 2012
(+)-β-Citronellol	Salmonella	S. typhimurium	BMD (Resazurin)	MIC	-	mg/ml	Ngan et al. 2012
1,8-Cineole	Bacteroides	B. fragilis	BMD (Resazurin)	MIC	0.62	mg/ml	Ngan et al. 2012
1,8-Cineole	Bacteroides	B. thetaiotaomicron	BMD (Resazurin)	MIC	-	mg/ml	Ngan et al. 2012
1,8-Cineole	Escherichia	E. coli	BMD (Resazurin)	MIC	-	mg/ml	Ngan et al. 2012
1,8-Cineole	Salmonella	S. typhimurium	BMD (Resazurin)	MIC	-	mg/ml	Ngan et al. 2012
Anethole	Bacteroides	B. fragilis	BMD (Resazurin)	MIC	2.5	mg/ml	Ngan et al. 2012
Anethole	Bacteroides	B. thetaiotaomicron	BMD (Resazurin)	MIC	-	mg/ml	Ngan et al. 2012
Anethole	Escherichia	E. coli	BMD (Resazurin)	MIC	-	mg/ml	Ngan et al. 2012
Anethole	Salmonella	S. typhimurium	BMD (Resazurin)	MIC	-	mg/ml	Ngan et al. 2012
Cuminaldehyde	Bacteroides	B. fragilis	BMD (Resazurin)	MIC	1.25	mg/ml	Ngan et al. 2012
Cuminaldehyde	Bacteroides	B. thetaiotaomicron	BMD (Resazurin)	MIC	-	mg/ml	Ngan et al. 2012
Cuminaldehyde	Escherichia	E. coli	BMD (Resazurin)	MIC	-	mg/ml	Ngan et al. 2012
Cuminaldehyde	Salmonella	S. typhimurium	BMD (Resazurin)	MIC	-	mg/ml	Ngan et al. 2012
Geraniol	Bacteroides	B. fragilis	BMD (Resazurin)	MIC	0.08	mg/ml	Ngan et al. 2012
Geraniol	Bacteroides	B. thetaiotaomicron	BMD (Resazurin)	MIC	-	mg/ml	Ngan et al. 2012
Geraniol	Escherichia	E. coli	BMD (Resazurin)	MIC	-	mg/ml	Ngan et al. 2012
Geraniol	Salmonella	S. typhimurium	BMD (Resazurin)	MIC	-	mg/ml	Ngan et al. 2012
Lavandulol	Bacteroides	B. fragilis	BMD (Resazurin)	MIC	0.62	mg/ml	Ngan et al. 2012
Lavandulol	Bacteroides	B. thetaiotaomicron	BMD (Resazurin)	MIC	-	mg/ml	Ngan et al. 2012
Lavandulol	Escherichia	E. coli	BMD (Resazurin)	MIC	-	mg/ml	Ngan et al. 2012
Lavandulol	Salmonella	S. typhimurium	BMD (Resazurin)	MIC	-	mg/ml	Ngan et al. 2012
Limonene oxide	Bacteroides	B. thetaiotaomicron	BMD (Resazurin)	MIC	-	mg/ml	Ngan et al. 2012
Limonene oxide	Bacteroides	B. fragilis	BMD (Resazurin)	MIC	>2.5	mg/ml	Ngan et al. 2012
Limonene oxide	Escherichia	E. coli	BMD (Resazurin)	MIC	-	mg/ml	Ngan et al. 2012
Limonene oxide	Salmonella	S. typhimurium	BMD (Resazurin)	MIC	-	mg/ml	Ngan et al. 2012
Methyl salicylate	Bacteroides	B. thetaiotaomicron	BMD (Resazurin)	MIC	-	mg/ml	Ngan et al. 2012
Methyl salicylate	Bacteroides	B. fragilis	BMD (Resazurin)	MIC	>2.5	mg/ml	Ngan et al. 2012
Methyl salicylate	Escherichia	E. coli	BMD (Resazurin)	MIC	-	mg/ml	Ngan et al. 2012
Methyl salicylate	Salmonella	S. typhimurium	BMD (Resazurin)	MIC	-	mg/ml	Ngan et al. 2012
Nerol	Bacteroides	B. fragilis	BMD (Resazurin)	MIC	0.31	mg/ml	Ngan et al. 2012
Nerol	Bacteroides	B. thetaiotaomicron	BMD (Resazurin)	MIC	-	mg/ml	Ngan et al. 2012
Nerol	Escherichia	E. coli	BMD (Resazurin)	MIC	-	mg/ml	Ngan et al. 2012
Nerol	Salmonella	S. typhimurium	BMD (Resazurin)	MIC	-	mg/ml	Ngan et al. 2012
Paeonol	Bacteroides	B. fragilis	BMD (Resazurin)	MIC	1.25	mg/ml	Ngan et al. 2012
Paeonol	Bacteroides	B. thetaiotaomicron	BMD (Resazurin)	MIC	-	mg/ml	Ngan et al. 2012
Paeonol	Escherichia	E. coli	BMD (Resazurin)	MIC	-	mg/ml	Ngan et al. 2012
Paeonol	Salmonella	S. typhimurium	BMD (Resazurin)	MIC	-	mg/ml	Ngan et al. 2012
Thymol	Bacteroides	B. fragilis	BMD (Resazurin)	MIC	0.08	mg/ml	Ngan et al. 2012
Thymol	Bacteroides	B. thetaiotaomicron	BMD (Resazurin)	MIC	-	mg/ml	Ngan et al. 2012
Thymol	Escherichia	E. coli	BMD (Resazurin)	MIC	-	mg/ml	Ngan et al. 2012
Thymol	Salmonella	S. typhimurium	BMD (Resazurin)	MIC	-	mg/ml	Ngan et al. 2012
Verbenol	Bacteroides	B. fragilis	BMD (Resazurin)	MIC	0.62	mg/ml	Ngan et al. 2012
Verbenol	Bacteroides	B. thetaiotaomicron	BMD (Resazurin)	MIC	-	mg/ml	Ngan et al. 2012
Verbenol	Escherichia	E. coli	BMD (Resazurin)	MIC	-	mg/ml	Ngan et al. 2012
Verbenol	Salmonella	S. typhimurium	BMD (Resazurin)	MIC	-	mg/ml	Ngan et al. 2012
α-Terpinolene	Bacteroides	B. fragilis	BMD (Resazurin)	MIC	0.16	mg/ml	Ngan et al. 2012
α-Terpinolene	Bacteroides	B. thetaiotaomicron	BMD (Resazurin)	MIC	-	mg/ml	Ngan et al. 2012
α-Terpinolene	Escherichia	E. coli	BMD (Resazurin)	MIC	-	mg/ml	Ngan et al. 2012
α-Terpinolene	Salmonella	S. typhimurium	BMD (Resazurin)	MIC	-	mg/ml	Ngan et al. 2012
Myrcene	Pectobacterium	P. carotovorum			>2	% (v/v)	Nissen et al. 2010
α-Humulene	Pectobacterium	P. carotovorum			>2	% (v/v)	Nissen et al. 2010
α-Pinene	Pectobacterium	P. carotovorum			1.24	% (v/v)	Nissen et al. 2010
β-Pinene	Pectobacterium	P. carotovorum			>2	% (v/v)	Nissen et al. 2010
(-)-Limonene	Escherichia	E. coli	ADM		-	ZOI (mm)	Onawunmi et al., 1992
(-)-Limonene	Pseudomonas	P. aeruginosa	ADM		-	ZOI (mm)	Onawunmi et al., 1992
(+)-Limonene	Escherichia	E. coli	ADM		-	ZOI (mm)	Onawunmi et al., 1992
(+)-Limonene	Pseudomonas	P. aeruginosa	ADM		-	ZOI (mm)	Onawunmi et al., 1992
Citral	Escherichia	E. coli	ADM		13	ZOI (mm)	Onawunmi et al., 1992
Citral	Pseudomonas	P. aeruginosa	ADM		-	ZOI (mm)	Onawunmi et al., 1992
Citronellal	Escherichia	E. coli	ADM		7	ZOI (mm)	Onawunmi et al., 1992
Citronellal	Pseudomonas	P. aeruginosa	ADM		-	ZOI (mm)	Onawunmi et al., 1992
Citronellol	Escherichia	E. coli	ADM		7	ZOI (mm)	Onawunmi et al., 1992
Citronellol	Pseudomonas	P. aeruginosa	ADM		-	ZOI (mm)	Onawunmi et al., 1992
Dipentene	Escherichia	E. coli	ADM		-	ZOI (mm)	Onawunmi et al., 1992
Dipentene	Pseudomonas	P. aeruginosa	ADM		-	ZOI (mm)	Onawunmi et al., 1992
Geraniol	Escherichia	E. coli	ADM		9	ZOI (mm)	Onawunmi et al., 1992
Geraniol	Pseudomonas	P. aeruginosa	ADM		-	ZOI (mm)	Onawunmi et al., 1992
Heptenone	Escherichia	E. coli	ADM		-	ZOI (mm)	Onawunmi et al., 1992
Heptenone	Pseudomonas	P. aeruginosa	ADM		-	ZOI (mm)	Onawunmi et al., 1992
Linalool	Escherichia	E. coli	ADM		12	ZOI (mm)	Onawunmi et al., 1992
Linalool	Pseudomonas	P. aeruginosa	ADM		-	ZOI (mm)	Onawunmi et al., 1992
Myrcene	Escherichia	E. coli	ADM		-	ZOI (mm)	Onawunmi et al., 1992
Myrcene	Pseudomonas	P. aeruginosa	ADM		-	ZOI (mm)	Onawunmi et al., 1992
Linalool	Aggregatibacter	A. actinomycetemcomitans			0.1	mg/ml	Park et al. 2012
Linalool	Fusobacterium	F. nucleatum			0.18	mg/ml	Park et al. 2012
Linalool	Porphyromonas	P. gingivalis			0.333333	mg/ml	Park et al. 2012
Linalool	Prevotella	P. nigrescens			0.8	mg/ml	Park et al. 2012
Linalool	Prevotella	P. intermedia			0.9	mg/ml	Park et al. 2012
α-Terpineol	Aggregatibacter	A. actinomycetemcomitans			0.2	mg/ml	Park et al. 2012
α-Terpineol	Fusobacterium	F. nucleatum			0.275	mg/ml	Park et al. 2012
α-Terpineol	Porphyromonas	P. gingivalis			0.3	mg/ml	Park et al. 2012
α-Terpineol	Prevotella	P. nigrescens			0.4	mg/ml	Park et al. 2012
α-Terpineol	Prevotella	P. intermedia			0.6	mg/ml	Park et al. 2012
β-Caryophyllene	Haemophilus	Haemophilus spp.		MIC	100	mg/ml	Pieri et al., 2016
13-epi-cupressic acid	Enterobacter	E. cloacae		ZOI		ZOI (mm)	Popova et al. 2009
13-epi-cupressic acid	Escherichia	E. coli		ZOI		ZOI (mm)	Popova et al. 2009
13-epi-cupressic acid	Klebsiella	K. pneumoniae		ZOI		ZOI (mm)	Popova et al. 2009
13-epi-cupressic acid	Pseudomonas	P. aeruginosa		ZOI		mm	Popova et al. 2009
13-epi-manool	Enterobacter	E. cloacae		MIC	1.5	mg/ml	Popova et al. 2009
13-epi-manool	Escherichia	E. coli		MIC	1.28	mg/ml	Popova et al. 2009
13-epi-manool	Klebsiella	K. pneumoniae		MIC	1.32	mg/ml	Popova et al. 2009
13-epi-manool	Pseudomonas	P. aeruginosa		MIC	1.45	mg/ml	Popova et al. 2009
13-epi-torulosal	Enterobacter	E. cloacae		ZOI		ZOI (mm)	Popova et al. 2009
13-epi-torulosal	Escherichia	E. coli		ZOI		ZOI (mm)	Popova et al. 2009
13-epi-torulosal	Klebsiella	K. pneumoniae		ZOI		ZOI (mm)	Popova et al. 2009
13-epi-torulosal	Pseudomonas	P. aeruginosa		ZOI		mm	Popova et al. 2009
13-epi-torulosol	Enterobacter	E. cloacae		ZOI	11	ZOI (mm)	Popova et al. 2009
13-epi-torulosol	Escherichia	E. coli		ZOI	11	ZOI (mm)	Popova et al. 2009
13-epi-torulosol	Klebsiella	K. pneumoniae		ZOI	13	ZOI (mm)	Popova et al. 2009
13-epi-torulosol	Pseudomonas	P. aeruginosa		ZOI	10	mm	Popova et al. 2009
15-oxolabda-8(17),13-dien-19-oic acid	Enterobacter	E. cloacae		MIC	0.98	mg/ml	Popova et al. 2009
15-oxolabda-8(17),13-dien-19-oic acid	Escherichia	E. coli		MIC	1.32	mg/ml	Popova et al. 2009
15-oxolabda-8(17),13-dien-19-oic acid	Klebsiella	K. pneumoniae		MIC	1.2	mg/ml	Popova et al. 2009
15-oxolabda-8(17),13-dien-19-oic acid	Pseudomonas	P. aeruginosa		MIC	1	mg/ml	Popova et al. 2009
acetylisocupressic acid	Enterobacter	E. cloacae		ZOI	8	ZOI (mm)	Popova et al. 2009
acetylisocupressic acid	Escherichia	E. coli		ZOI	8	ZOI (mm)	Popova et al. 2009
acetylisocupressic acid	Klebsiella	K. pneumoniae		ZOI	9	ZOI (mm)	Popova et al. 2009
acetylisocupressic acid	Pseudomonas	P. aeruginosa		ZOI	9	mm	Popova et al. 2009
agathadiol	Enterobacter	E. cloacae		ZOI	8	ZOI (mm)	Popova et al. 2009
agathadiol	Escherichia	E. coli		ZOI	8	ZOI (mm)	Popova et al. 2009
agathadiol	Klebsiella	K. pneumoniae		ZOI	9	ZOI (mm)	Popova et al. 2009
agathadiol	Pseudomonas	P. aeruginosa		ZOI	10	mm	Popova et al. 2009
copalol	Enterobacter	E. cloacae		ZOI		ZOI (mm)	Popova et al. 2009
copalol	Escherichia	E. coli		ZOI		ZOI (mm)	Popova et al. 2009
copalol	Klebsiella	K. pneumoniae		ZOI		ZOI (mm)	Popova et al. 2009
copalol	Pseudomonas	P. aeruginosa		ZOI	7	mm	Popova et al. 2009
cycloartane triterpene 3	Pseudomonas	P. aeruginosa		MIC	1.1	mg/ml	Popova et al. 2009
cycloartane triterpene 4	Enterobacter	E. cloacae		MIC	0.85	mg/ml	Popova et al. 2009
cycloartane triterpene 4	Pseudomonas	P. aeruginosa		MIC	1.5	mg/ml	Popova et al. 2009
cycloartane triterpene 5	Enterobacter	E. cloacae		MIC	1.2	mg/ml	Popova et al. 2009
cycloartane triterpene 5	Klebsiella	K. pneumoniae		MIC	0.9	mg/ml	Popova et al. 2009
cycloartane triterpene 6	Escherichia	E. coli		MIC	0.98	mg/ml	Popova et al. 2009
cycloartane triterpene 6	Klebsiella	K. pneumoniae		MIC	1.35	mg/ml	Popova et al. 2009
cycloartane triterpene 7	Escherichia	E. coli		MIC	1.5	mg/ml	Popova et al. 2009
diterpene 1	Enterobacter	E. cloacae		ZOI		ZOI (mm)	Popova et al. 2009
diterpene 1	Escherichia	E. coli		ZOI	12	ZOI (mm)	Popova et al. 2009
diterpene 1	Klebsiella	K. pneumoniae		ZOI	12	ZOI (mm)	Popova et al. 2009
diterpene 1	Pseudomonas	P. aeruginosa		ZOI		mm	Popova et al. 2009
diterpene 2	Enterobacter	E. cloacae		MIC	1.08	mg/ml	Popova et al. 2009
diterpene 2	Escherichia	E. coli		MIC	1.15	mg/ml	Popova et al. 2009
diterpene 2	Klebsiella	K. pneumoniae		MIC	1.22	mg/ml	Popova et al. 2009
diterpene 2	Pseudomonas	P. aeruginosa		MIC	1.13	mg/ml	Popova et al. 2009
Isoagatholal	Enterobacter	E. cloacae		ZOI		ZOI (mm)	Popova et al. 2009
Isoagatholal	Escherichia	E. coli		ZOI		ZOI (mm)	Popova et al. 2009
Isoagatholal	Klebsiella	K. pneumoniae		ZOI		ZOI (mm)	Popova et al. 2009
Isoagatholal	Pseudomonas	P. aeruginosa		ZOI		mm	Popova et al. 2009
Isocupressic acid	Enterobacter	E. cloacae		ZOI	8	ZOI (mm)	Popova et al. 2009
Isocupressic acid	Escherichia	E. coli		ZOI	11	ZOI (mm)	Popova et al. 2009
Isocupressic acid	Klebsiella	K. pneumoniae		ZOI	9	ZOI (mm)	Popova et al. 2009
Isocupressic acid	Pseudomonas	P. aeruginosa		ZOI	10	mm	Popova et al. 2009
isorhamne_x0002_tin-3-O-rutinoside	Enterobacter	E. cloacae		ZOI		ZOI (mm)	Popova et al. 2009
isorhamne_x0002_tin-3-O-rutinoside	Escherichia	E. coli		ZOI		ZOI (mm)	Popova et al. 2009
isorhamne_x0002_tin-3-O-rutinoside	Klebsiella	K. pneumoniae		ZOI		ZOI (mm)	Popova et al. 2009
isorhamne_x0002_tin-3-O-rutinoside	Pseudomonas	P. aeruginosa		ZOI		mm	Popova et al. 2009
Junicedric acid	Enterobacter	E. cloacae		MIC	0.98	mg/ml	Popova et al. 2009
Junicedric acid	Escherichia	E. coli		MIC	0.74	mg/ml	Popova et al. 2009
Junicedric acid	Klebsiella	K. pneumoniae		MIC	0.8	mg/ml	Popova et al. 2009
Junicedric acid	Pseudomonas	P. aeruginosa		MIC	1.12	mg/ml	Popova et al. 2009
pimaric acid	Enterobacter	E. cloacae		ZOI	8	ZOI (mm)	Popova et al. 2009
pimaric acid	Escherichia	E. coli		ZOI	9	ZOI (mm)	Popova et al. 2009
pimaric acid	Klebsiella	K. pneumoniae		ZOI	9	ZOI (mm)	Popova et al. 2009
pimaric acid	Pseudomonas	P. aeruginosa		ZOI	8	mm	Popova et al. 2009
Totarol	Enterobacter	E. cloacae		MIC	0.5	mg/ml	Popova et al. 2009
Totarol	Escherichia	E. coli		MIC	0.35	mg/ml	Popova et al. 2009
Totarol	Klebsiella	K. pneumoniae		MIC	0.35	mg/ml	Popova et al. 2009
Totarol	Pseudomonas	P. aeruginosa		MIC	0.75	mg/ml	Popova et al. 2009
Totarolone	Enterobacter	E. cloacae		MIC	0.72	mg/ml	Popova et al. 2009
Totarolone	Escherichia	E. coli		MIC	0.4	mg/ml	Popova et al. 2009
Totarolone	Klebsiella	K. pneumoniae		MIC	0.47	mg/ml	Popova et al. 2009
Totarolone	Pseudomonas	P. aeruginosa		MIC	0.8	mg/ml	Popova et al. 2009
trans-communal	Enterobacter	E. cloacae		ZOI	7	ZOI (mm)	Popova et al. 2009
trans-communal	Escherichia	E. coli		ZOI	7	ZOI (mm)	Popova et al. 2009
trans-communal	Klebsiella	K. pneumoniae		ZOI	7	ZOI (mm)	Popova et al. 2009
trans-communal	Pseudomonas	P. aeruginosa		ZOI	7	mm	Popova et al. 2009
trans-communic acid	Enterobacter	E. cloacae		ZOI	7	ZOI (mm)	Popova et al. 2009
trans-communic acid	Escherichia	E. coli		ZOI	7	ZOI (mm)	Popova et al. 2009
trans-communic acid	Klebsiella	K. pneumoniae		ZOI	7	ZOI (mm)	Popova et al. 2009
trans-communic acid	Pseudomonas	P. aeruginosa		ZOI	7	mm	Popova et al. 2009
1,8-Cineole	Escherichia	E. coli			2.93	mg/ml	Randrianarivelo et al. 2009
1,8-Cineole	Salmonella	S. typhimurium			11.75	mg/ml	Randrianarivelo et al. 2009
1,8-Cineole	Vibrio	V. fisheri			1.47	mg/ml	Randrianarivelo et al. 2009
1,8-Cineole	Vibrio	V. anguillarum			2.93	mg/ml	Randrianarivelo et al. 2009
1,8-Cineole	Vibrio	V. harveyi			2.93	mg/ml	Randrianarivelo et al. 2009
Linalool	Escherichia	E. coli			1.47	mg/ml	Randrianarivelo et al. 2009
Linalool	Salmonella	S. typhimurium			2.93	mg/ml	Randrianarivelo et al. 2009
Linalool	Vibrio	V. fisheri			0.73	mg/ml	Randrianarivelo et al. 2009
Linalool	Vibrio	V. anguillarum			1.47	mg/ml	Randrianarivelo et al. 2009
Linalool	Vibrio	V. harveyi			1.47	mg/ml	Randrianarivelo et al. 2009
Linalool	Escherichia	E. coli			2	mg/ml	Rios et al. 2003
Linalool	Proteus	P. mirabilis			2	mg/ml	Rios et al. 2003
Linalool	Shigella	S. sonei			2	mg/ml	Rios et al. 2003
Terpinolene	Escherichia	E. coli			>16	mg/ml	Rios et al. 2003
Terpinolene	Proteus	P. mirabilis			>16	mg/ml	Rios et al. 2003
Terpinolene	Shigella	S. sonei			>16	mg/ml	Rios et al. 2003
Trans-caryophyllene	Escherichia	E. coli			16	mg/ml	Rios et al. 2003
Trans-caryophyllene	Proteus	P. mirabilis			>16	mg/ml	Rios et al. 2003
Trans-caryophyllene	Shigella	S. sonei			16	mg/ml	Rios et al. 2003
α-Pinene	Escherichia	E. coli			4	mg/ml	Rios et al. 2003
α-Pinene	Proteus	P. mirabilis			16	mg/ml	Rios et al. 2003
α-Pinene	Shigella	S. sonei			16	mg/ml	Rios et al. 2003
β-Fenchyl alcohol	Escherichia	E. coli			2	mg/ml	Rios et al. 2003
β-Fenchyl alcohol	Proteus	P. mirabilis			2	mg/ml	Rios et al. 2003
β-Fenchyl alcohol	Shigella	S. sonei			2	mg/ml	Rios et al. 2003
β-Pinene	Escherichia	E. coli			>16	mg/ml	Rios et al. 2003
β-Pinene	Proteus	P. mirabilis			>16	mg/ml	Rios et al. 2003
β-Pinene	Shigella	S. sonei			>16	mg/ml	Rios et al. 2003
1,8-Cineole	Enterobacter	E. cloacae			3	mg/ml	Runyoro et al. 2010
1,8-Cineole	Escherichia	E. coli			2	mg/ml	Runyoro et al. 2010
1,8-Cineole	Klebsiella	K. pneumoniae			2.35	mg/ml	Runyoro et al. 2010
1,8-Cineole	Pseudomonas	P. aeruginosa			2.75	mg/ml	Runyoro et al. 2010
Borneol	Enterobacter	E. cloacae			4.2	mg/ml	Runyoro et al. 2010
Borneol	Escherichia	E. coli			4.5	mg/ml	Runyoro et al. 2010
Borneol	Klebsiella	K. pneumoniae			3.75	mg/ml	Runyoro et al. 2010
Borneol	Pseudomonas	P. aeruginosa			2.5	mg/ml	Runyoro et al. 2010
Bornyl acetate	Enterobacter	E. cloacae			3.75	mg/ml	Runyoro et al. 2010
Bornyl acetate	Escherichia	E. coli			4.88	mg/ml	Runyoro et al. 2010
Bornyl acetate	Klebsiella	K. pneumoniae			3.25	mg/ml	Runyoro et al. 2010
Bornyl acetate	Pseudomonas	P. aeruginosa			2.3	mg/ml	Runyoro et al. 2010
Camphor	Enterobacter	E. cloacae			2.75	mg/ml	Runyoro et al. 2010
Camphor	Escherichia	E. coli			1.33	mg/ml	Runyoro et al. 2010
Camphor	Klebsiella	K. pneumoniae			3.24	mg/ml	Runyoro et al. 2010
Camphor	Pseudomonas	P. aeruginosa			2.8	mg/ml	Runyoro et al. 2010
Caryophyllene oxide	Enterobacter	E. cloacae			2.43	mg/ml	Runyoro et al. 2010
Caryophyllene oxide	Escherichia	E. coli			>6.4	mg/ml	Runyoro et al. 2010
Caryophyllene oxide	Klebsiella	K. pneumoniae			1.23	mg/ml	Runyoro et al. 2010
Caryophyllene oxide	Pseudomonas	P. aeruginosa			0.87	mg/ml	Runyoro et al. 2010
Limonene	Enterobacter	E. cloacae			>25	mg/ml	Runyoro et al. 2010
Limonene	Escherichia	E. coli			>20	mg/ml	Runyoro et al. 2010
Limonene	Klebsiella	K. pneumoniae			>25	mg/ml	Runyoro et al. 2010
Limonene	Pseudomonas	P. aeruginosa			>25	mg/ml	Runyoro et al. 2010
Linalool	Enterobacter	E. cloacae			1.75	mg/ml	Runyoro et al. 2010
Linalool	Escherichia	E. coli			1.25	mg/ml	Runyoro et al. 2010
Linalool	Klebsiella	K. pneumoniae			>20	mg/ml	Runyoro et al. 2010
Linalool	Pseudomonas	P. aeruginosa			>20	mg/ml	Runyoro et al. 2010
Trans-caryophyllene	Enterobacter	E. cloacae			>20	mg/ml	Runyoro et al. 2010
Trans-caryophyllene	Escherichia	E. coli			>20	mg/ml	Runyoro et al. 2010
Trans-caryophyllene	Klebsiella	K. pneumoniae			>20	mg/ml	Runyoro et al. 2010
Trans-caryophyllene	Pseudomonas	P. aeruginosa			>20	mg/ml	Runyoro et al. 2010
α-Pinene	Enterobacter	E. cloacae			8	mg/ml	Runyoro et al. 2010
α-Pinene	Escherichia	E. coli			2	mg/ml	Runyoro et al. 2010
α-Pinene	Klebsiella	K. pneumoniae			15	mg/ml	Runyoro et al. 2010
α-Pinene	Pseudomonas	P. aeruginosa			6	mg/ml	Runyoro et al. 2010
β-Pinene	Enterobacter	E. cloacae			>20	mg/ml	Runyoro et al. 2010
β-Pinene	Escherichia	E. coli			9.75	mg/ml	Runyoro et al. 2010
β-Pinene	Klebsiella	K. pneumoniae			>20	mg/ml	Runyoro et al. 2010
β-Pinene	Pseudomonas	P. aeruginosa			>20	mg/ml	Runyoro et al. 2010
Camphene	Escherichia	E. coli		MIC			Saxena et al. 2011
Camphene	Pseudomonas	P. aeruginosa		MIC			Saxena et al. 2011
Camphor	Escherichia	E. coli		MIC			Saxena et al. 2011
Camphor	Pseudomonas	P. aeruginosa		MIC			Saxena et al. 2011
Carene	Escherichia	E. coli		MIC			Saxena et al. 2011
Carene	Pseudomonas	P. aeruginosa		MIC			Saxena et al. 2011
Carvone	Escherichia	E. coli		MIC			Saxena et al. 2011
Carvone	Pseudomonas	P. aeruginosa		MIC			Saxena et al. 2011
Cineole	Escherichia	E. coli		MIC			Saxena et al. 2011
Cineole	Pseudomonas	P. aeruginosa		MIC			Saxena et al. 2011
Citronellal	Escherichia	E. coli		MIC			Saxena et al. 2011
Citronellal	Pseudomonas	P. aeruginosa		MIC			Saxena et al. 2011
Citronellol	Escherichia	E. coli		MIC			Saxena et al. 2011
Citronellol	Pseudomonas	P. aeruginosa		MIC			Saxena et al. 2011
Eugenol	Escherichia	E. coli		MIC			Saxena et al. 2011
Eugenol	Pseudomonas	P. aeruginosa		MIC			Saxena et al. 2011
Geraniol	Escherichia	E. coli		MIC			Saxena et al. 2011
Geraniol	Pseudomonas	P. aeruginosa		MIC			Saxena et al. 2011
Limonene oxide	Escherichia	E. coli		MIC			Saxena et al. 2011
Limonene oxide	Pseudomonas	P. aeruginosa		MIC			Saxena et al. 2011
Linalool	Escherichia	E. coli		MIC			Saxena et al. 2011
Linalool	Pseudomonas	P. aeruginosa		MIC			Saxena et al. 2011
Linalool oxide	Escherichia	E. coli		MIC			Saxena et al. 2011
Linalool oxide	Pseudomonas	P. aeruginosa		MIC			Saxena et al. 2011
Menthol	Escherichia	E. coli		MIC			Saxena et al. 2011
Menthol	Pseudomonas	P. aeruginosa		MIC			Saxena et al. 2011
Methyl acetate	Escherichia	E. coli		MIC			Saxena et al. 2011
Methyl acetate	Pseudomonas	P. aeruginosa		MIC			Saxena et al. 2011
Myrtannal	Escherichia	E. coli		MIC			Saxena et al. 2011
Myrtannal	Pseudomonas	P. aeruginosa		MIC			Saxena et al. 2011
Myrtanol	Escherichia	E. coli		MIC			Saxena et al. 2011
Myrtanol	Pseudomonas	P. aeruginosa		MIC			Saxena et al. 2011
Nerol	Escherichia	E. coli		MIC			Saxena et al. 2011
Nerol	Pseudomonas	P. aeruginosa		MIC			Saxena et al. 2011
Pinene	Escherichia	E. coli		MIC			Saxena et al. 2011
Pinene	Pseudomonas	P. aeruginosa		MIC			Saxena et al. 2011
Pinene oxide	Escherichia	E. coli		MIC			Saxena et al. 2011
Pinene oxide	Pseudomonas	P. aeruginosa		MIC			Saxena et al. 2011
Terpinenol	Escherichia	E. coli		MIC			Saxena et al. 2011
Terpinenol	Pseudomonas	P. aeruginosa		MIC			Saxena et al. 2011
Terpineol	Escherichia	E. coli		MIC			Saxena et al. 2011
Terpineol	Pseudomonas	P. aeruginosa		MIC			Saxena et al. 2011
Caryophyllene oxide	Escherichia	E. coli			60	ppm	Schmidt et al. 2010
Caryophyllene oxide	Klebsiella	K. pneumoniae			60	ppm	Schmidt et al. 2010
Caryophyllene oxide	Proteus	P. vulgaris			-	ppm	Schmidt et al. 2010
Caryophyllene oxide	Pseudomonas	P. aeruginosa			-	ppm	Schmidt et al. 2010
Caryophyllene oxide	Salmonella	S. abony			60	ppm	Schmidt et al. 2010
Cinnamic acid	Escherichia	E. coli			60	ppm	Schmidt et al. 2010
Cinnamic acid	Klebsiella	K. pneumoniae			60	ppm	Schmidt et al. 2010
Cinnamic acid	Proteus	P. vulgaris			<60	ppm	Schmidt et al. 2010
Cinnamic acid	Pseudomonas	P. aeruginosa			60	ppm	Schmidt et al. 2010
Cinnamic acid	Salmonella	S. abony			60	ppm	Schmidt et al. 2010
Davanone	Escherichia	E. coli			60	ppm	Schmidt et al. 2010
Davanone	Klebsiella	K. pneumoniae			-	ppm	Schmidt et al. 2010
Davanone	Proteus	P. vulgaris			-	ppm	Schmidt et al. 2010
Davanone	Pseudomonas	P. aeruginosa			600	ppm	Schmidt et al. 2010
Davanone	Salmonella	S. abony			<600	ppm	Schmidt et al. 2010
Longifolene	Escherichia	E. coli			-	ppm	Schmidt et al. 2010
Longifolene	Klebsiella	K. pneumoniae			-	ppm	Schmidt et al. 2010
Longifolene	Proteus	P. vulgaris			-	ppm	Schmidt et al. 2010
Longifolene	Pseudomonas	P. aeruginosa			-	ppm	Schmidt et al. 2010
Longifolene	Salmonella	S. abony			-	ppm	Schmidt et al. 2010
Nerolidol (natural)	Escherichia	E. coli			-	ppm	Schmidt et al. 2010
Nerolidol (natural)	Klebsiella	K. pneumoniae			-	ppm	Schmidt et al. 2010
Nerolidol (natural)	Proteus	P. vulgaris			-	ppm	Schmidt et al. 2010
Nerolidol (natural)	Pseudomonas	P. aeruginosa			-	ppm	Schmidt et al. 2010
Nerolidol (natural)	Salmonella	S. abony			600	ppm	Schmidt et al. 2010
Nerolidol (synthesised)	Escherichia	E. coli			600	ppm	Schmidt et al. 2010
Nerolidol (synthesised)	Klebsiella	K. pneumoniae			-	ppm	Schmidt et al. 2010
Nerolidol (synthesised)	Proteus	P. vulgaris			-	ppm	Schmidt et al. 2010
Nerolidol (synthesised)	Pseudomonas	P. aeruginosa			600	ppm	Schmidt et al. 2010
Nerolidol (synthesised)	Salmonella	S. abony			600	ppm	Schmidt et al. 2010
β-Caryophyllene	Escherichia	E. coli			600	ppm	Schmidt et al. 2010
β-Caryophyllene	Klebsiella	K. pneumoniae			600	ppm	Schmidt et al. 2010
β-Caryophyllene	Proteus	P. vulgaris			600	ppm	Schmidt et al. 2010
β-Caryophyllene	Pseudomonas	P. aeruginosa			-	ppm	Schmidt et al. 2010
β-Caryophyllene	Salmonella	S. abony			600	ppm	Schmidt et al. 2010
(-)-Linalool	Aeromonas	A. hydrophila			>3.2	mg/ml	Silva et al., 2017
(+)-Linalool	Aeromonas	A. hydrophila			3.2	mg/ml	Silva et al., 2017
α-Pinene	Campylobacter	C. jejuni			1500	mg/l	Simunovic et al., 2020
Farnesol	Enterobacter	E. aerogenes			62.5	ug/ml	Su et al. 2015
Farnesol	Escherichia	E. coli			62.5	ug/ml	Su et al. 2015
Farnesol	Klebsiella	K. pneumoniae			125	ug/ml	Su et al. 2015
Farnesol	Pseudomonas	P. aeruginosa			125	ug/ml	Su et al. 2015
Farnesol	Vibrio	V. parahaemolyticus			500	ug/ml	Su et al. 2015
Nerolidol	Enterobacter	E. aerogenes			>1000	ug/ml	Su et al. 2015
Nerolidol	Escherichia	E. coli			>1000	ug/ml	Su et al. 2015
Nerolidol	Klebsiella	K. pneumoniae			>1000	ug/ml	Su et al. 2015
Nerolidol	Pseudomonas	P. aeruginosa			>1000	ug/ml	Su et al. 2015
Nerolidol	Vibrio	V. parahaemolyticus			>1000	ug/ml	Su et al. 2015
t-Cadinol	Enterobacter	E. aerogenes			125	ug/ml	Su et al. 2015
t-Cadinol	Escherichia	E. coli			500	ug/ml	Su et al. 2015
t-Cadinol	Klebsiella	K. pneumoniae			125	ug/ml	Su et al. 2015
t-Cadinol	Pseudomonas	P. aeruginosa			500	ug/ml	Su et al. 2015
t-Cadinol	Vibrio	V. parahaemolyticus			1000	ug/ml	Su et al. 2015
t-Muurolol	Enterobacter	E. aerogenes			125	ug/ml	Su et al. 2015
t-Muurolol	Escherichia	E. coli			250	ug/ml	Su et al. 2015
t-Muurolol	Klebsiella	K. pneumoniae			125	ug/ml	Su et al. 2015
t-Muurolol	Pseudomonas	P. aeruginosa			250	ug/ml	Su et al. 2015
t-Muurolol	Vibrio	V. parahaemolyticus			500	ug/ml	Su et al. 2015
α-Cadinol	Enterobacter	E. aerogenes			250	ug/ml	Su et al. 2015
α-Cadinol	Escherichia	E. coli			750	ug/ml	Su et al. 2015
α-Cadinol	Klebsiella	K. pneumoniae			250	ug/ml	Su et al. 2015
α-Cadinol	Pseudomonas	P. aeruginosa			750	ug/ml	Su et al. 2015
α-Cadinol	Vibrio	V. parahaemolyticus			1000	ug/ml	Su et al. 2015
α-Humulene	Enterobacter	E. aerogenes			>1000	ug/ml	Su et al. 2015
α-Humulene	Escherichia	E. coli			>1000	ug/ml	Su et al. 2015
α-Humulene	Klebsiella	K. pneumoniae			>1000	ug/ml	Su et al. 2015
α-Humulene	Pseudomonas	P. aeruginosa			>1000	ug/ml	Su et al. 2015
α-Humulene	Vibrio	V. parahaemolyticus			>1000	ug/ml	Su et al. 2015
β-Caryophyllene	Enterobacter	E. aerogenes			750	ug/ml	Su et al. 2015
β-Caryophyllene	Escherichia	E. coli			1000	ug/ml	Su et al. 2015
β-Caryophyllene	Klebsiella	K. pneumoniae			750	ug/ml	Su et al. 2015
β-Caryophyllene	Pseudomonas	P. aeruginosa			>1000	ug/ml	Su et al. 2015
β-Caryophyllene	Vibrio	V. parahaemolyticus			>1000	ug/ml	Su et al. 2015
(+)-Menthol	Escherichia	E. coli	BMD	MIC	2.5	mg/ml	Trombetta et al. 2004
Linalyl acetate	Escherichia	E. coli	BMD	MIC	5	mg/ml	Trombetta et al. 2004
Thymol	Escherichia	E. coli	BMD	MIC	5	mg/ml	Trombetta et al. 2004
Linalool	Escherichia	E. coli		MBC	0.63	mg/ml	Varia et al., 2020
Linalool	Proteus	P. mirabilis		MBC	1.25	mg/ml	Varia et al., 2020
Linalool	Pseudomonas	P. aeruginosa		MBC	0.63	mg/ml	Varia et al., 2020
Linalool	Salmonella	S. typhimurium		MBC	1.25	mg/ml	Varia et al., 2020
(-)-Limonene	Escherichia	E. coli			11	mg/ml	Vuuren et al. 2007
(-)-Limonene	Klebsiella	K. pneumoniae			12	mg/ml	Vuuren et al. 2007
(-)-Limonene	Moraxella	M. catarrhalis			8	mg/ml	Vuuren et al. 2007
(-)-Limonene	Pseudomonas	P. aeruginosa			4	mg/ml	Vuuren et al. 2007
(+)-Limonene	Escherichia	E. coli			8	mg/ml	Vuuren et al. 2007
(+)-Limonene	Klebsiella	K. pneumoniae			6	mg/ml	Vuuren et al. 2007
(+)-Limonene	Moraxella	M. catarrhalis			4	mg/ml	Vuuren et al. 2007
(+)-Limonene	Pseudomonas	P. aeruginosa			4	mg/ml	Vuuren et al. 2007
1,8-Cineole	Escherichia	E. coli			8	mg/ml	Vuuren et al. 2007
1,8-Cineole	Klebsiella	K. pneumoniae			8	mg/ml	Vuuren et al. 2007
1,8-Cineole	Moraxella	M. catarrhalis			16	mg/ml	Vuuren et al. 2007
1,8-Cineole	Pseudomonas	P. aeruginosa			4	mg/ml	Vuuren et al. 2007
β-Caryophyllene	Porphyromonas	P. gingivalis			0.004	% (v/v)	Yoo et al. 2019
β-Caryophyllene	Tannerella	T. forsythia			0.019	% (v/v)	Yoo et al. 2019
Limonene	Escherichia	E. coli			1	ug/ml	Zahi et al. 2015
Limonene	Escherichia	E. coli			1	ug/ml	Zahi et al. 2017
Carvacrol	Escherichia	E. coli	BMD	MIC	80	ug/ml	Zdravkovic et al., 2021
Carvacrol	Pseudomonas	P. aeruginosa	BMD	MIC	640	ug/ml	Zdravkovic et al., 2021
Cinnamaldehyde	Escherichia	E. coli	BMD	MIC	640	ug/ml	Zdravkovic et al., 2021
Cinnamaldehyde	Pseudomonas	P. aeruginosa	BMD	MIC	640	ug/ml	Zdravkovic et al., 2021
Limonene	Escherichia	E. coli	BMD	MIC	>2560	ug/ml	Zdravkovic et al., 2021
Limonene	Pseudomonas	P. aeruginosa	BMD	MIC	2560	ug/ml	Zdravkovic et al., 2021
Thymol	Escherichia	E. coli	BMD	MIC	320	ug/ml	Zdravkovic et al., 2021
Thymol	Pseudomonas	P. aeruginosa	BMD	MIC	320	ug/ml	Zdravkovic et al., 2021
α-Pinene	Escherichia	E. coli	BMD	MIC	>2560	ug/ml	Zdravkovic et al., 2021
α-Pinene	Pseudomonas	P. aeruginosa	BMD	MIC	2560	ug/ml	Zdravkovic et al., 2021
Limonene	Escherichia	E. coli			1	ug/ml	Zhang et al. 2014
Linalool	Aeromonas	A. hydrophila			0.3125	% v/v	Zhong et al. 2021
Linalool	Escherichia	E. coli			0.8	mg/ml	Zhou et al. 2016

## Sheet: Ectoparasites
Terpene	Microbe genus	Microbe species	Antimicrobial test used		MIC	MIC units	Reference
Carvacrol	Xenopsylla	Xenopsylla cheopis		LC90	0.014	% (w/v)	Panella et al., 2005
Valencene	Xenopsylla	Xenopsylla cheopis		LC90	0.063	% (w/v)	Panella et al., 2005
Nootkatene	Xenopsylla	Xenopsylla cheopis		LC90	0.075	% (w/v)	Panella et al., 2005
Valencene-13-ol	Xenopsylla	Xenopsylla cheopis		LC90	0.021	% (w/v)	Panella et al., 2005
Valencene-13-aldehyde	Xenopsylla	Xenopsylla cheopis		LC90	0.0049	% (w/v)	Panella et al., 2005
Carvacrol	Ixodes	Ixodes scapularis		LC90	0.014	% (w/v)	Panella et al., 2005
Valencene	Ixodes	Ixodes scapularis		LC90	NA	% (w/v)	Panella et al., 2005
Nootkatene	Ixodes	Ixodes scapularis		LC90	0.06	% (w/v)	Panella et al., 2005
Valencene-13-ol	Ixodes	Ixodes scapularis		LC90	0.016	% (w/v)	Panella et al., 2005
Valencene-13-aldehyde	Ixodes	Ixodes scapularis		LC90	0.017	% (w/v)	Panella et al., 2005
D-limonene	Ctenocephalides	Ctenocephalides felis		LC75	1.7	% (w/v)	Collart & Hink, 1986
D-limonene	Ctenocephalides	Ctenocephalides felis					Hink & Fee, 1986
(+)-terpinen-4-ol	Bovicola	Bovicola ocellatus		LC50	3	% (w/v)	Talbert & Wall, 2012
Eugenol	Bovicola	Bovicola ocellatus		LC50	3	% (w/v)	Talbert & Wall, 2012
Nerolidol	Tetranychus	Tetranychus mexicanus		LC50	9.2	ug/ml	Amaral et al., 2017
d-cadinene	Psoroptes	Psoroptes cuniculi.		LC50	1.56	ul/ml	Guo et al., 2017
9-oxo-ageraphorone	Psoroptes	Psoroptes cuniculi		LC50	0.399	% (w/v)	Nong et al., 2014
9-oxo-10,11-dehydro-ageraphorone	Psoroptes	Psoroptes cuniculi		LC50	0.797	% (w/v)	Nong et al., 2014
9β-hydroxy-ageraphorone	Psoroptes	Psoroptes cuniculi		LC50	0.678	% (w/v)	Nong et al., 2014
Eugenol	Sarcoptes	Sarcoptes scabiei.		EC50	13	mM	Pasay et al., 2010
Isoeugenol	Sarcoptes	Sarcoptes scabiei.		EC50	24.6	mM	Pasay et al., 2010
Acetyl-eugenol	Sarcoptes	Sarcoptes scabiei.		EC50	19.4	mM	Pasay et al., 2010
Benzyl benzoate	Sarcoptes	Sarcoptes scabiei.		EC50	24.5	mM	Pasay et al., 2010
Linalool	Psoroptes	Psoroptes cuniculi					Perrucci et al., 1994
Linalyl acetate	Psoroptes	Psoroptes cuniculi					Perrucci et al., 1995
Camphor	Psoroptes	Psoroptes cuniculi					Perrucci et al., 1996
Limonene	Psoroptes	Psoroptes cuniculi.		LC100	-	% (w/v)	Perrucci et al., 1995
Myrcene	Psoroptes	Psoroptes cuniculi.		LC100	-	% (w/v)	Perrucci et al., 1995
y-Terpinene	Psoroptes	Psoroptes cuniculi.		LC100	-	% (w/v)	Perrucci et al., 1995
Linalool	Psoroptes	Psoroptes cuniculi.		LC100	0.125	% (w/v)	Perrucci et al., 1995
Geraniol	Psoroptes	Psoroptes cuniculi.		LC100	0.125	% (w/v)	Perrucci et al., 1995
Nerol	Psoroptes	Psoroptes cuniculi.		LC100	0.125	% (w/v)	Perrucci et al., 1995
Terpinen-4-ol	Psoroptes	Psoroptes cuniculi.		LC100	0.125	% (w/v)	Perrucci et al., 1995
α-Terpineol	Psoroptes	Psoroptes cuniculi.		LC100	0.125	% (w/v)	Perrucci et al., 1995
Menthol	Psoroptes	Psoroptes cuniculi.		LC100	0.125	% (w/v)	Perrucci et al., 1995
Linalyl acetate	Psoroptes	Psoroptes cuniculi.		LC100	>1	% (w/v)	Perrucci et al., 1995
Thymol	Psoroptes	Psoroptes cuniculi.		LC100	0.125	% (w/v)	Perrucci et al., 1995
Estragole	Psoroptes	Psoroptes cuniculi.		LC100	1	% (w/v)	Perrucci et al., 1995
Eugenol	Psoroptes	Psoroptes cuniculi.		LC100	0.125	% (w/v)	Perrucci et al., 1995
Linalool	Psoroptes	Psoraptes cuniculi.		LC50	27	% (w/v)	Perrucci et al., 1996
Linalool	Psoroptes	Psoraptes cuniculi.					Perrucci et al., 1997
Limonene	Otodectes	Otodectes cynotis		LC50	10	% (w/v)	Traina et al., 2005
a'-Pinene	Otodectes	Otodectes cynotis		LC50	10	% (w/v)	Traina et al., 2005
p-Cymene	Otodectes	Otodectes cynotis		LC50	10	% (w/v)	Traina et al., 2005
Geraniol	Otodectes	Otodectes cynotis		LC50	1	% (w/v)	Traina et al., 2005
trans-cinnamic acid	Psoroptes	Psoroptes ovis		LC50	2.21	% (w/v)	Wall & Bates, 2011
Camphor	Rhipicephalus	Rhipicephalus sanguineus					Alwin et al., 2007
Callicarpenal	Ixodes	Ixodes scapularis			14.2		Carroll et al., 2007
Intermedeol	Ixodes	Ixodes scapularis			17.4		Carroll et al., 2007
Callicarpenal	Amblyomma	Amblyomma americanum			14.2		Carroll et al., 2007
Intermedeol	Amblyomma	Amblyomma americanum			17.4		Carroll et al., 2007
Carvacrol	Hyalomma	Hyalomma marginatum			10	µl/L	Cetin et al., 2010
y-Terpinene	Hyalomma	Hyalomma marginatum			10		Cetin et al., 2010
D-Limonene	Rhipicephalus	Rhipicephalus microplus		LC75	01:10:00	dilution (v/v)	Chungsamarnyart et al., 1996
Carvacrol	Rhipicephalus	Rhipicephalus turanicus					Coskun et al., 2008
Thymol	Rhipicephalus	Rhipicephalus sanguineus					Daemon et al., 2009
Carvacrol	Ixodes	Ixodes scapularis					Dietrich et al., 2006
Valencene	Ixodes	Ixodes scapularis					Dietrich et al., 2006
Nookatone	Ixodes	Ixodes scapularis					Dietrich et al., 2006
Terpineol	Ixodes	Ixodes scapularis					Dietrich et al., 2006
Carene	Ixodes	Ixodes scapularis					Dietrich et al., 2006
Nookatene	Ixodes	Ixodes scapularis					Dietrich et al., 2006
Limonene	Rhipicephalus	Rhipicephalus microplus					Ferrarini et al., 2008
Limonene oxide	Rhipicephalus	Rhipicephalus microplus					Ferrarini et al., 2008
β-amino alcohol derivatives	Rhipicephalus	Rhipicephalus microplus					Ferrarini et al., 2008
Eugenol	Rhipicephalus	Rhipicephalus microplus					Hue et al., 2014
1,8-cineole	Rhipicephalus	Rhipicephalus microplus					Hue et al., 2014
elemicin	Rhipicephalus	Rhipicephalus microplus					Hue et al., 2014
β-Bisabolene	Rhipicephalus	Rhipicephalus microplus					Hue et al., 2014
thymol	Rhipicephalus	Rhipicephalus microplus					Hue et al., 2014
carvacrol	Rhipicephalus	Rhipicephalus turanicus					Koc et al., 2013
nerolidol	Rhipicephalus	Rhipicephalus microplus					Lage et al., 2015
limonene	Rhipicephalus	Rhipicephalus microplus					Lage et al., 2015
m-Cymene	Rhipicephalus	Rhipicephalus appendiculatus					Lwande et al., 1999
nonanal	Rhipicephalus	Rhipicephalus appendiculatus					Lwande et al., 1999
1-α-terpineol	Rhipicephalus	Rhipicephalus appendiculatus					Lwande et al., 1999
β-cyclocitral	Rhipicephalus	Rhipicephalus appendiculatus					Lwande et al., 1999
nerol	Rhipicephalus	Rhipicephalus appendiculatus					Lwande et al., 1999
trans-geraniol	Rhipicephalus	Rhipicephalus appendiculatus					Lwande et al., 1999
carvacrol	Rhipicephalus	Rhipicephalus appendiculatus					Lwande et al., 1999
β-ionone	Rhipicephalus	Rhipicephalus appendiculatus					Lwande et al., 1999
trans-geranylacetone	Rhipicephalus	Rhipicephalus appendiculatus					Lwande et al., 1999
nerolidol	Rhipicephalus	Rhipicephalus appendiculatus					Lwande et al., 1999
Thymol	Rhipicephalus	Rhipicephalus sanguineus					Monteiro et al., 2009
linalool	Hyalomma	Hyalomma lusitanicum.					Navarro-Rocha et al., 2018
thymol	Hyalomma	Hyalomma lusitanicum.					Navarro-Rocha et al., 2018
germacrone	Hyalomma	Hyalomma lusitanicum.					Navarro-Rocha et al., 2018
beta-elemenone	Hyalomma	Hyalomma lusitanicum.					Navarro-Rocha et al., 2018
terpinolene	Rhipicephalus	Rhipicephalus appendiculatus					Ndungu et al., 1995
a-terpineol	Rhipicephalus	Rhipicephalus appendiculatus					Ndungu et al., 1995
a-humulene	Rhipicephalus	Rhipicephalus appendiculatus					Ndungu et al., 1995
b-humulene	Rhipicephalus	Rhipicephalus appendiculatus					Ndungu et al., 1995
carvone	Rhipicephalus	Rhipicephalus microplus					Peixoto et al., 2015
limonene	Rhipicephalus	Rhipicephalus microplus					Peixoto et al., 2015
citral	Rhipicephalus	Rhipicephalus microplus					Peixoto et al., 2015
limonene	Rhipicephalus	Rhipicephalus microplus					Prates et al., 1998
alpha-pinene	Rhipicephalus	Rhipicephalus microplus					Prates et al., 1998
myrcene	Rhipicephalus	Rhipicephalus microplus					Prates et al., 1998
citronellol	Rhipicephalus	Rhipicephalus microplus					Prates et al., 1998
linalool	Rhipicephalus	Rhipicephalus microplus					Prates et al., 1998
isocamphone	Rhipicephalus	Rhipicephalus microplus					Prates et al., 1998
camphor	Rhipicephalus	Rhipicephalus microplus					Prates et al., 1998
pulegone	Rhipicephalus	Rhipicephalus microplus					Ribeiro et al., 2010
Pulegone	Rhipicephalus	Rhipicephalus microplus					Ribeiro et al., 2010
(−)-10-epi-γ-eudesmol	Amblyomma	Amblyomma americanum					Tabanca et al., 2013
thymol	Ixodes	Ixodes ricinus					Tabari et al., 2017
carvacrol	Ixodes	Ixodes ricinus					Tabari et al., 2017
linalool	Ixodes	Ixodes ricinus					Tabari et al., 2017
eucalyptol	Ixodes	Ixodes ricinus					Tumon et al., 2006
linalool	Ixodes	Ixodes ricinus					Tumon et al., 2006
a-copaene	Ixodes	Ixodes ricinus					Tumon et al., 2006
eugenol	Ixodes	Ixodes ricinus					Tumon et al., 2006
jasmone	Ixodes	Ixodes ricinus					Tumon et al., 2006
camphor	Ixodes	Ixodes ricinus					Tumon et al., 2006
santonin	Ixodes	Ixodes ricinus					Tumon et al., 2006
coumarin	Ixodes	Ixodes ricinus					Tumon et al., 2006
thujone	Ixodes	Ixodes ricinus					Tumon et al., 2006
camphor	Ixodes	Ixodes ricinus					Tunon´ et al., 2006
santoninm coumarin	Ixodes	Ixodes ricinus					Tunon´ et al., 2006
thujone	Ixodes	Ixodes ricinus					Tunon´ et al., 2006
pinene	Ixodes	Ixodes ricinus					Tunon´ et al., 2006
phellandrene	Ixodes	Ixodes ricinus					Tunon´ et al., 2006
limonene	Ixodes	Ixodes ricinus					Tunon´ et al., 2006
linalool	Ixodes	Ixodes ricinus					Tunon´ et al., 2006
terpineol	Ixodes	Ixodes ricinus					Tunon´ et al., 2006
methone	Ixodes	Ixodes ricinus					Tunon´ et al., 2006
Carvacrol	Acarapis	Acarapis woodi					Ellis, 1994
limonene	Acarapis	Acarapis woodi					Ellis, 1994
menthol	Acarapis	Acarapis woodi					Ellis, 1994
pulegone	Acarapis	Acarapis woodi					Ellis, 1994
thymol	Acarapis	Acarapis woodi					Ellis, 1994
α-terpineol	Acarapis	Acarapis woodi					Ellis, 1994
terpineol	Acarapis	Acarapis woodi					Ellis, 1994
citronellol	Acarapis	Acarapis woodi					Ellis, 1994
gernaiol	Acarapis	Acarapis woodi					Ellis, 1994
caryophyllene	Acarapis	Acarapis woodi					Ellis, 1994
eugenol	Acarapis	Acarapis woodi					Ellis, 1994

## Sheet: Helminths
Terpene	Microbe genus	Microbe species	Antimicrobial test used		MIC	MIC units	Reference				Echinococcosis	Tabari et al., 2019		Tabari et al., 2019		Tabari et al., 2019
β-pinene	Echinococcosis	E. granulosus	Protoscoleces viability assay and scolicidal assay	100% mortaility	10	ug/ml	Tabari et al., 2019				Echinococcosis	Tabari et al., 2019		Mafud et al., 2016		Mafud et al., 2016
β-citronellol	Echinococcosis	E. granulosus	Protoscoleces viability assay and scolicidal assay	100% mortaility	10	ug/ml	Tabari et al., 2019				Schistosoma	Mafud et al., 2016		Morales-Serna et al., 2019		Morales-Serna et al., 2019
(-)-Borneol	Schistosoma	S. mansoni		LC50	-	ug/ml	Mafud et al., 2016				Schistosoma	Mafud et al., 2016		Mordvinov et al., 2021		Mordvinov et al., 2021
(+)-Borneol	Schistosoma	S. mansoni		LC50	-	ug/ml	Mafud et al., 2016				Schistosoma	Mafud et al., 2016		Silva et al., 2014		Silva et al., 2014
(+)-3-Carene	Schistosoma	S. mansoni		LC50	-	ug/ml	Mafud et al., 2016				Schistosoma	Mafud et al., 2016		Zoral et al., 2017		Zoral et al., 2017
Carvacrol	Schistosoma	S. mansoni		LC50	-	ug/ml	Mafud et al., 2016				Schistosoma	Mafud et al., 2016		Andre et al., 2016		Andre et al., 2016
Carvone	Schistosoma	S. mansoni		LC50	-	ug/ml	Mafud et al., 2016				Schistosoma	Mafud et al., 2016		Camurça-Vasconcelos et al. 2007		Camurça-Vasconcelos et al. 2007
1,4-Cineole	Schistosoma	S. mansoni		LC50	-	ug/ml	Mafud et al., 2016				Schistosoma	Mafud et al., 2016		Ferreira et al. 2016		Ferreira et al. 2016
Citronellol	Schistosoma	S. mansoni		LC50	-	ug/ml	Mafud et al., 2016				Schistosoma	Mafud et al., 2016		Grando et al. 2016		Grando et al. 2016
Cyano-Carvone	Schistosoma	S. mansoni		LC50	-	ug/ml	Mafud et al., 2016				Schistosoma	Mafud et al., 2016		Katiki et al., 2017		Katiki et al., 2017
Dihydrocitronellol	Schistosoma	S. mansoni		IC50	52.35	uM	Mafud et al., 2016				Schistosoma	Mafud et al., 2016		Macedo et al. 2015		Macedo et al. 2015
Eucalyptol	Schistosoma	S. mansoni		IC50	-	uM	Mafud et al., 2016				Schistosoma	Mafud et al., 2016		Pessoa et al., 2002		Pessoa et al., 2002
o-Eugenol	Schistosoma	S. mansoni		IC50	-	uM	Mafud et al., 2016				Schistosoma	Mafud et al., 2016		Qi et al. 2015		Qi et al. 2015
(+)-Fenchol	Schistosoma	S. mansoni		IC50	-	uM	Mafud et al., 2016				Schistosoma	Mafud et al., 2016		Zhu et al. 2013		Zhu et al. 2013
(+)-Fenchone	Schistosoma	S. mansoni		IC50	-	uM	Mafud et al., 2016				Schistosoma	Mafud et al., 2016		Hierro et al., 2006		Hierro et al., 2006
Geraniol	Schistosoma	S. mansoni		IC50	-	uM	Mafud et al., 2016				Schistosoma	Mafud et al., 2016		Albani et al., 2011		Albani et al., 2011
Lavandulol	Schistosoma	S. mansoni		IC50	-	uM	Mafud et al., 2016				Schistosoma	Mafud et al., 2016		Silva et al. 2017		Silva et al. 2017
Linalool	Schistosoma	S. mansoni		IC50	-	uM	Mafud et al., 2016				Schistosoma	Mafud et al., 2016		Štrbac et al., 2021		Štrbac et al., 2021
2,6-Lutidine	Schistosoma	S. mansoni		IC50	-	uM	Mafud et al., 2016				Schistosoma	Mafud et al., 2016		Štrbac et al., 2022
b'-Myrcene	Schistosoma	S. mansoni		IC50	-	uM	Mafud et al., 2016				Schistosoma	Mafud et al., 2016		Štrbac et al., 2023
Myrtenol	Schistosoma	S. mansoni		IC50	-	uM	Mafud et al., 2016				Schistosoma	Mafud et al., 2016		Štrbac et al., 2024
a'-Phellandrene	Schistosoma	S. mansoni		IC50	-	uM	Mafud et al., 2016				Schistosoma	Mafud et al., 2016
a'-Pinene	Schistosoma	S. mansoni		IC50	-	uM	Mafud et al., 2016				Schistosoma	Mafud et al., 2016
Rotundifolene	Schistosoma	S. mansoni		IC50	-	uM	Mafud et al., 2016				Schistosoma	Mafud et al., 2016
Sabinene	Schistosoma	S. mansoni		IC50	-	uM	Mafud et al., 2016				Schistosoma	Mafud et al., 2016
Sulcatylacetate	Schistosoma	S. mansoni		IC50	-	uM	Mafud et al., 2016				Schistosoma	Mafud et al., 2016				Andre et al., 2016	Comparative efficacy and toxic effects of carvacryl acetate and carvacrol on sheep gastrointestinal nematodes and mice.
a'-Terpinene	Schistosoma	S. mansoni		IC50	-	uM	Mafud et al., 2016				Schistosoma	Mafud et al., 2016				Camurça-Vasconcelos et al. 2007	Anthelmintic activity of Croton zehntneri and Lippia sidoides essential oils.
a'-Terpineol	Schistosoma	S. mansoni		IC50	-	uM	Mafud et al., 2016				Schistosoma	Mafud et al., 2016				Ferreira et al. 2016	Thymus vulgaris L. essential oil and its main component thymol: Anthelmintic effects against Haemonchus contortus from sheep.
(-)-a'-Thujone	Schistosoma	S. mansoni		IC50	-	uM	Mafud et al., 2016				Schistosoma	Mafud et al., 2016				Grando et al. 2016	In vitro activity of essential oils of free and nanostructured Melaleuca alternifolia and of terpinen-4-ol on eggs and larvae of Haemonchus contortus
Thymol	Schistosoma	S. mansoni		IC50	-	uM	Mafud et al., 2016				Schistosoma	Mafud et al., 2016				Katiki et al., 2017	Evaluation of Cymbopogon schoenanthus essential oil in lambs experimentally infected with Haemonchus contortus.
Aucubin	Schistosoma	S. mansoni		IC50	-	uM	Mafud et al., 2016				Schistosoma	Mafud et al., 2016				Macedo et al. 2015	Anthelmintic activity of Cymbopogon citratus against Haemonchus contortus
b'-Bisabolol	Schistosoma	S. mansoni		IC50	-	uM	Mafud et al., 2016				Schistosoma	Mafud et al., 2016				Pessoa et al., 2002	Anthelmintic activity of essential oil of Ocimum gratissimum Linn. and eugenol against Haemonchus contortus.
b'-Caryophyllene	Schistosoma	S. mansoni		IC50	-	uM	Mafud et al., 2016				Schistosoma	Mafud et al., 2016				Qi et al. 2015	In vitro Zanthoxylum simulans essential oil against Haemonchus contortus
Farnesol	Schistosoma	S. mansoni		IC50	-	uM	Mafud et al., 2016				Schistosoma	Mafud et al., 2016				Zhu et al. 2013	Anthelmintic activity of Arisaema franchetianum and Arisaema lobatum essential oils against Haemonchus contortus	In vitro ovicidal and larvicidal activity of the essential oil of Artemisia lancea against Haemonchus contortus (Strongylida)
a'-Humulene	Schistosoma	S. mansoni		IC50	-	uM	Mafud et al., 2016				Schistosoma	Mafud et al., 2016				Hierro et al., 2006	In vivo larvicidal activity of monoterpenic derivatives from aromatic plants against L3 larvae of Anisakis simplex sl
Carnosol	Schistosoma	S. mansoni		IC50	-	uM	Mafud et al., 2016				Schistosoma	Mafud et al., 2016				Štrbac et al., 2021	In vitro ovicidal activity of mixture of linalool and estragole against gastrointestinal nematodes of sheep
Forskolin	Schistosoma	S. mansoni		IC50	-	uM	Mafud et al., 2016				Schistosoma	Mafud et al., 2016
Kaurenoic acid	Schistosoma	S. mansoni		IC50	-	uM	Mafud et al., 2016				Schistosoma	Mafud et al., 2016
Loganin	Schistosoma	S. mansoni		IC50	-	uM	Mafud et al., 2016				Opisthorchis	Morales-Serna et al., 2019				Mafud et al., 2016
a'-Terpinene	Opisthorchis	O. niloticus		EC50	-	mg/L	Morales-Serna et al., 2019				Opisthorchis	Morales-Serna et al., 2019				Morales-Serna et al., 2019
(+)-Limonene oxide	Opisthorchis	O. niloticus		EC50	4.8	mg/L	Morales-Serna et al., 2019				Opisthorchis	Mordvinov et al., 2021				Mordvinov et al., 2021
Betamide	Opisthorchis	O. felineus		IC50	167 +_ 27	uM	Mordvinov et al., 2021				Schistosoma	Silva et al., 2014				Silva et al., 2014
Nerolidol	Schistosoma	S. mansoni		IC100	62.5	uM	Silva et al., 2014				Dactylogyrus	Zoral et al., 2017				Zoral et al., 2017
1,8-Cineole	Dactylogyrus	D. minutus	Acute toxicity test	100% mortality	1	g/L	Zoral et al., 2017				Dactylogyrus	Zoral et al., 2017				Silva et al. 2017	Antiparasitic activity of nerolidol in a mouse model of schistosomiasis
a'-Pinene	Dactylogyrus	D. minutus		IC100	4.8	mg/L	Zoral et al., 2017				Dactylogyrus	Zoral et al., 2017
(+)-B'-Pinene	Dactylogyrus	D. minutus		IC100	0.06	mg/L	Zoral et al., 2017				Dactylogyrus	Zoral et al., 2017				Tabari et al., 2019
(-)-b'-Pinene	Dactylogyrus	D. minutus		IC100	0.045	mg/L	Zoral et al., 2017				Dactylogyrus	Zoral et al., 2017				Albani et al., 2011	Effect of Different Terpene-Containing Essential Oils on the Proliferation of Echinococcus granulosus Larval Cells
Camphor	Dactylogyrus	D. minutus		IC100	0.045	mg/L	Zoral et al., 2017				Dactylogyrus	Zoral et al., 2017
Camphene	Dactylogyrus	D. minutus		IC100	0.045	mg/L	Zoral et al., 2017				Haemonchus	Andre et al., 2016
Carvacryl acetate	Haemonchus	H. contortus		LD50	1544.5	mg/kg	Andre et al., 2016				Haemonchus	Andre et al., 2016
Carvacrol	Haemonchus	H. contortus		LD50	919	mg/kg	Andre et al., 2016				Haemonchus	Camurça-Vasconcelos et al. 2007
Anethole	Haemonchus	H. contortus		EC50	2.11	mg/ml	Camurça-Vasconcelos et al. 2007				Haemonchus	Camurça-Vasconcelos et al. 2007
Thymol	Haemonchus	H. contortus		EC50	2.49	mg/ml	Camurça-Vasconcelos et al. 2007				Haemonchus	Ferreira et al. 2016
Thymol	Haemonchus	H. contortus		IC50	0.442	mg/ml	Ferreira et al. 2016				Haemonchus	Grando et al. 2016
Terpinen-4-ol	Haemonchus	H. contortus		LC50	0.63	mg/ml	Grando et al. 2016				Haemonchus	Katiki et al., 2017
Carvacrol	Haemonchus	H. contortus	EHT	LC50	0.11	mg/ml	Katiki et al., 2017				Haemonchus	Katiki et al., 2017
Carvone	Haemonchus	H. contortus	EHT	LC50	0.085	mg/ml	Katiki et al., 2017				Haemonchus	Katiki et al., 2017
Cineole	Haemonchus	H. contortus	EHT	LC50	4.74	mg/ml	Katiki et al., 2017				Haemonchus	Katiki et al., 2017
Linalool	Haemonchus	H. contortus	EHT	LC50	0.29	mg/ml	Katiki et al., 2017				Haemonchus	Katiki et al., 2017
Limonene	Haemonchus	H. contortus	EHT	LC50	207.5	mg/ml	Katiki et al., 2017				Haemonchus	Katiki et al., 2017
Thymol	Haemonchus	H. contortus	EHT	LC50	0.13	mg/ml	Katiki et al., 2017				Haemonchus	Katiki et al., 2017
Cinnamaldehyde	Haemonchus	H. contortus	EHT	LC50	0.018	mg/ml	Katiki et al., 2017				Haemonchus	Katiki et al., 2017
Anethole	Haemonchus	H. contortus	EHT	LC50	0.07	mg/ml	Katiki et al., 2017				Haemonchus	Katiki et al., 2017
Vanillin	Haemonchus	H. contortus	EHT	LC50	0.57	mg/ml	Katiki et al., 2017				Haemonchus	Katiki et al., 2017
Eugenol	Haemonchus	H. contortus	EHT	LC50	0.57	mg/ml	Katiki et al., 2017				Haemonchus	Macedo et al. 2015
Citral	Haemonchus	H. contortus	EHT, LDT	EC50	1.37	mg/ml	Macedo et al. 2015				Haemonchus	Pessoa et al., 2002
Eugenol	Haemonchus	H. contortus		IC100	0.5	% (w/v)	Pessoa et al., 2002				Haemonchus	Qi et al. 2015
β-elemene	Haemonchus	H. contortus	EHA, LDA, LMIA	LC50		mg/ml	Qi et al. 2015				Haemonchus	Qi et al. 2015
Borneol	Haemonchus		EHA, LDA, LMIA	LC50	1.5	mg/ml	Qi et al. 2015				Haemonchus	Zhu et al. 2013
Linalool	Haemonchus	H. contortus	EHA, LDA, LMIA	IC50	10	mg/ml	Zhu et al. 2013				Haemonchus	Zhu et al. 2013
Carvacrol	Haemonchus	H. contortus	EHA, LDA, LMIA	IC50	0.63	mg/ml	Zhu et al. 2013				Haemonchus	Zhu et al. 2013
1,8-Cineole	Haemonchus	H. contortus	EHA, LDA, LMIA	IC50	5	mg/ml	Zhu et al. 2013				Haemonchus	Zhu et al. 2013
Camphor	Haemonchus	H. contortus	EHA, LDA, LMIA	IC50	>10	mg/ml	Zhu et al. 2013				Anasakis	Hierro et al., 2006
Citral	Anasakis	A. simplex		IC50	46.9	mg/0.5ml	Hierro et al., 2006				Anasakis	Hierro et al., 2006
Citronellol	Anasakis	A. simplex		IC50	46.9	mg/0.5ml	Hierro et al., 2006				Anasakis	Hierro et al., 2006
Cuminic aldehyde	Anasakis	A. simplex		IC50	26	mg/0.5ml	Hierro et al., 2006				Anasakis	Hierro et al., 2006
Carvacrol	Anasakis	A. simplex		IC50	9.5	mg/0.5ml	Hierro et al., 2006				Anasakis	Hierro et al., 2006
Perilla aldehyde	Anasakis	A. simplex		IC50	46.9	mg/0.5ml	Hierro et al., 2006				Echinococcosis	Albani et al., 2011
Thymol	Echinococcosis	E. granulosus		IC50	5	ug/ml	Albani et al., 2011				Schistosoma	Silva et al. 2017
Nerolidol	Schistosoma	S. mansoni		LC50	117.08	uM	Silva et al. 2017				Haemonchus	Štrbac et al., 2021
Linalool / Estragole	Haemonchus	Haemonchus		IC100	12.5	mg/ml	Štrbac et al., 2021				Trichostrongius	Štrbac et al., 2022
Linalool / Estragole	Trichostrongius	Trichostrongius		IC101	12.5	mg/ml	Štrbac et al., 2022				Teladorsagia	Štrbac et al., 2023
Linalool / Estragole	Teladorsagia	Teladorsagia		IC102	12.5	mg/ml	Štrbac et al., 2023				Chabertia	Štrbac et al., 2024
Linalool / Estragole	Chabertia	Chabertia		IC103	12.5	mg/ml	Štrbac et al., 2024

## Sheet: in vivo 
Terpene	Testing	Infection model	Microbes examined	Experimental method	Terpene test conc.	Efficacy	Reference
Nerolidol	in vivo	Nile tilapia juveniles	S. agalactiae	Nerolidol loaded nanosphere dietary supplementation; Relative percent survival (%), Bacterial load in brain tissue (CFU/g tissue), Brain Oxidative stress	1.5 mg/kg	Reduced brain bacterial load levels (F 1,70 = 4.45; p = 0.0002)	Baldissera et al., 2020
Farnesol	in vivo	Humans	S. aureus	Randomised, double-blind, placebo-controlled right-and-left comparison study on 17 patients with dry-type AD. Clinical response, biophysical assessment of skin surface and counts of skin microflora were recorded before and after 1 week of therapy.	0.0002	Reduced by 1.2 ± 1.74 log(cfu/cm2) (P = 0.007)	Masako et al. 2005
Thymol, Eugenol, Curcumin, Piperin	in vivo	Broiler chickens	C. perfringens	Clostridium perfringens counts in the intestine and faeces, tested in 6 field trials	100 ppm	Reduced by 22.5% for faeces, 23.4% for jejunum, 40.1% for cloaca and 11.8% for caecum	Mitsch et al., 2004
Thymol, Carvacrol, Eugenol, Curcumin, Piperin					100 ppm	Reduced by 17.5% for faeces, 24.4% for jejunum, 24.4% for cloaca and 9.9% for caecum
β-Caryophyllene	in vitro/ in vivo	Mongrel dogs	Enterococcus sp., Streptococcus sp., Aerococcus sp., Bacillus sp., Lactococcus sp.	Coverage area of teeth with plaque	50 mg/ml	23.3 ± 2.6 % (p<0.05)	Pieri et al., 2016
Linalool	in vitro/ in vivo	Neutropenic rat thigh	E. coli	Bacterial colony counts, 24 hours post treatment	100 mg/kg	Reduced by 4.07 ± 0.05 Log10cfu/ml.	Varia et al., 2020
Carvacryl acetate	in vitro/ in vivo	Mice, sheep	H. contortus	EHT, LDT, AWM, toxicity testing (mice), FECRT (sheep)		The LD10 and LD50 of carvacrol were 546.8 mg/kg and 919 mg/kg, respectively.	Andre et al., 2016
Carvacrol	in vitro/ in vivo	Mice, sheep	H. contortus	EHT, LDT, AWM, toxicity testing (mice), FECRT (sheep)		The LD10 and LD50 of carvacrol were 546.8 mg/kg and 919 mg/kg, respectively.	Andre et al., 2016
Thymol	in vitro/ in vivo	Mice	H. contortus			Ovicidal EC50 = 0.69 mg/ml, larvicidal EC50 = 2.11 mg/ml.	Camurça-Vasconcelos et al. 2007
Anetol	in vitro/ in vivo	Sheep (Experimentally infected)	H. contortus			Ovicidal EC50 = 0.55 mg/ml, larvicidal EC50 = 2.49 mg/ml.	Camurça-Vasconcelos et al. 2007
Thymol	in vitro/ in vivo	Goats (Experimentally infected)	H. contortus	EHT, LMT, LDT, AWMT, FECRT (sheep)		0,43 mg/mL 0,062 mg/mL 5 mg/mL* Thymiol was able to inhibit egg hatching by 96.4-100%, larval development by 90.8-100% and larval motility by 97-100%. Thymol presented similar inhibition to the positive control (levamisole 20mh/ml) and was able to completely inhibit the motility of H. contortus adults within the first 8 hours of the experiment.	Ferreira et al. 2016
Linalool	in vitro/ in vivo	Sheep (Naturally infected)	GIN	EHT		0.5%. At 0.5% concentration, eugenol showed a maximum eclodibility inhibition.	Pessoa et al., 2002
Estragole	in vitro/ in vivo		GIN	EHT		The inhibitory effect on egg hatchability was similar (p>0.05) to the positive control (98.0%) at concentrations of 50 mg/mL (100%), 12.5 mg/mL (100%) and 3.125 (99.8%).	Štrbac et al., 2021
